# Supplementary material for: Regulatory Mechanisms of the Resistance to Common Bacterial Blight Revealed by Transcriptomic Analysis in Common Bean (Phaseolus vulgaris L.)
Source: Front Plant Sci. 2022 Jan 5;12:800535. doi: 10.3389/fpls.2021.800535 (PMC8767069; doi:10.3389/fpls.2021.800535)
Supplement: Supplementary file 1 [file Data_Sheet_1.xlsx]

## Sheet: Supplementary Table 1
Supplementary Table 1 The detail information of Plant Materials .
	Genepool	Environments	Growth Habit	Days to Flower (d)	Days Maturity(d)	Plant Height (cM)	Stem node number	Branch number	Pods per plant	Pod Length(mm)	Pod Width(mm)	Pod Height(mm)	Seeds per Pod	Grain Yield per Plant (g)	100-grain Weight(g)	Seed Length(mm)	Seed Width(mm)	Seed Height(mm)
HR45	Mesoamerican	14-HAERBIN	indeterminate prostrate semiclimbing	94	43	45	3.6	4.8	31.4	8.82	9.4	NA	6	12.58	25.6	10.2	6.8	5.4
		14-BIJIE		115	110	52	18.6	1	13.6	9.26	9.8	NA	5.8	6.95357	21.2	8.6	5.9	5.1
		14-NANYANG		84	92	47	NA	8	28	6.55	0.73	NA	4.2	NA	22.6	8.6	6	5.4
		14-SANYA		78	25	36	8.6	2.4	8	8.4	9	NA	4.8	5.72	15	8.5	5.6	4.4
		15-HAERBIN		91	59.2	46	NA	NA	49	8.96	9.4	NA	5.4	21.8421	20.418	8.989	5.888	4.7
		15-BIJIE		107	65	51	NA	6.2	52.2	9.5	11	NA	6	31.6667	24.742	9.323	6.425	5.7
		15-SANYA		77	51	34	11.2	4	10.4	9.06	9.2	6.4	5.4	7.42857	19.027	8.797	5.9935	4.9
		16-HAERBIN		98	93.9	50	22.6	4	42.8	10.06	0.7	0.7	6.6	30.7778	24.271	8.91	5.922	5.3
		16-BIJIE		106	74	57	16.67	4.67	30.6667	9	11.6	NA	4.6	29.7429	24.255	9.746	6.5345	5.4
		16-SANYA		103	101	44	NA	12	10	7.925	9.05	7.475	3	NA	NA	NA	NA	NA
BILU	Mesoamerican	14-HAERBIN	indeterminate prostrate semiclimbing	76	48	43	4.6	5.2	33.2	10.4	9.8	NA	7.6	38.26	18.5	8.4	6	4.8
		14-BIJIE		114	85	67	15.2	2.6	30.2	8.6	8.8	NA	6	16.2286	17.1	8.3	5.7	4.2
		14-NANYANG		90	107.429	49	NA	6.5	48	6.25	0.8	NA	4.7	NA	18.2	9	6.2	5
		14-SANYA		88	44	42	14	3.2	23.4	8.6	9	NA	7.2	22.6111	18.4	8.2	6	4.3
		15-HAERBIN		97	94.5	50	NA	NA	74.2	10	8.8	NA	7	63.6111	16.69	8.436	5.941	4.4
		15-BIJIE		106	84	59	NA	7.2	49	8.9	8.4	NA	7	44.4444	20.182	8.847	6.273	5.1
		15-SANYA		79	77	37	12.8	5	14	10.04	9	6.8	7.2	20	19.449	8.924	6.327	4.8
		16-HAERBIN		94	93.5	51	17.6	5.6	50.6	10.2	0.64	0.64	6.6	54.3368	18.51	8.872	6.291	4.904
		16-BIJIE		106	58	64	12.3	4.67	44.3333	9.2	10	NA	6.2	55.2778	20.25	9.3515	6.6475	5.1
		16-SANYA		92	71	46	NA	10	25	10	8.65	5.375	4.6	NA	14.7435	9.077	6.1915	4.2
PI319433			climbing
Environments representing 3 years (2014–2016 (14–16)) and four locations (Bijie, Harbin, Hainan and Nanyang).

## Sheet: Supplementary Table 2
Supplementary Table 2 Primers used for qRT-PCR.
Gene ID	Forword Sequence（5’-3’)	Reverse Sequence（5’-3’)
Phvul.001G160500	GTCCAACAACACAACCTAC	GCTTACTCGGCATGTCTT
Phvul.001G173700	TTAACATCCTCAGCGAATTG	ACTCCACATATCTTGAACCA
Phvul.001G215800	GAAGGAAGAAGAGACGAAGA	TTGATGACGGAGTTGTGAA
Phvul.001G223400	ATGGAGGGAGAAAGAAGGA	GTGAAGGAGCAGCAAGAT
Phvul.002G098200	TTGCTCTGTGCCTTGTAAT	CCTTGATGTCTTGCGGTAT
Phvul.002G209500	ACCTCCAACGATGCTGTA	GGCTCCTGCTACCCTTTA
Phvul.002G284700	TCAAGTGGAAGGTATGGAAG	GCCTCACAGAAGAAGTCAA
Phvul.003G109600	GTGAAGGACGCCGATAAC	GCAGCACCTCCAACTATG
Phvul.004G040000	TCAACGAACAAGTCAACCA	CGATGAGTGAGACCAGATG
Phvul.004G099700	TCTTCACCTTCTCTTGTCTC	ATGGAATCTCGCCTTGTAG
Phvul.003G076900	CAACTATGCTTCTTCCTCCT	GGTGCTGGTATTCATATCCT
Phvul.005G014200	GGTGGTTGAAGGCATAGAT	TGTGCTCTTGAGTAAGGTAA
Phvul.005G078900	CAGAAGAAGCAGGAGGTATT	GACAACACAAGGATGAGAAC
Phvul.005G079000	TATCAGCAAGAGCAAGCAT	CCACCGTTATAGTCGCAAT
Phvul.005G079733	GGATAGAGAATGCCAAGTCA	GTGTCTGAGTCATCTTCATATC
Phvul.006G102300	AGCCTGAGCAGCATAACT	GCCTTGAGCATAGCCATT
Phvul.006G129700	GCCTACTACTCCAATCTTCA	CAATCTCAAGTTCAGCAGTT
Phvul.006G209100	ATGATGATGCTCGGTGTT	GCCAATGCCACTATGTCT
Phvul.006G033600	CCTTCCTCTTCTTCCTCTTC	CATTGTCAGCACTCTTCCT
Phvul.006G130000	GAAGAACTATGGTCCAGAATG	ACAGCAGAATCAAGTGGTT
Actin	GAAGTTCTCTTCCAACCATCC	TTTCCTTGCTCATTCTGTCCG
QXS2	GAGCGGATAACCATCAAGATT	GTACTGTCAGCATTGCCATAG

## Sheet: Supplementary Table 3
Supplementary Table 3 A statistical summary of clean reads in the transcriptomes of different samples.
sample name	raw_reads	clean_reads	clean_bases	error_rate	Q20	Q30	GC_pct	Notes
R0_1	43987904	41809800	6.27G	0.03	97.79	93.64	42.34	Replicate 1
R0_2	42423352	40062416	6.01G	0.03	97.95	93.92	43.25	Replicate 2
R2_3	46886366	45721788	6.86G	0.03	97.77	93.54	43.49	Replicate 3
S0_2	41654776	39929026	5.99G	0.03	97.89	93.83	43.86	Replicate 2
S0_3	46924592	45008302	6.75G	0.03	97.89	93.8	43.87	Replicate 3
K0_2	45938528	44292758	6.64G	0.03	97.81	93.6	44.21	Replicate 2
S0_1	45224762	43924628	6.59G	0.03	98.04	94.13	44.28	Replicate 1
K2_1	44920428	42955508	6.44G	0.03	97.73	93.5	44.33	Replicate 1
K0_1	45303056	43308232	6.5G	0.03	98.03	94.13	44.38	Replicate 1
K1_2	42790298	41453404	6.22G	0.03	97.53	93.08	44.4	Replicate 2
S2_2	41481818	40259294	6.04G	0.03	97.88	93.76	44.4	Replicate 2
K0_3	40758302	39688796	5.95G	0.03	97.83	93.64	44.52	Replicate 3
R0_3	43999968	42498554	6.37G	0.03	97.97	93.99	44.55	Replicate 3
S1_3	44260226	42801684	6.42G	0.03	97.69	93.43	44.62	Replicate 3
K1_3	45155168	43772724	6.57G	0.03	97.85	93.72	44.64	Replicate 3
S2_3	46373910	45116084	6.77G	0.03	97.9	93.77	44.67	Replicate 3
S1_1	42836822	41076492	6.16G	0.03	97.83	93.78	44.69	Replicate 1
K2_3	41574168	40157050	6.02G	0.03	97.57	93.13	44.81	Replicate 3
K1_1	45696146	44035188	6.61G	0.03	97.85	93.74	44.81	Replicate 1
R1_1	45089206	44082600	6.61G	0.03	97.84	93.66	44.9	Replicate 1
R2_2	41790224	40554702	6.08G	0.03	97.85	93.73	44.9	Replicate 2
R1_2	45249202	43886132	6.58G	0.03	97.92	93.87	45.05	Replicate 2
S1_2	41618174	40185704	6.03G	0.03	97.77	93.6	45.11	Replicate 2
R2_1	40996882	39724922	5.96G	0.03	97.72	93.45	45.17	Replicate 1
K2_2	47051560	45222614	6.78G	0.03	97.72	93.48	45.18	Replicate 2
R1_3	45672352	44526362	6.68G	0.03	97.84	93.68	45.33	Replicate 3
S2_1	40904278	39955112	5.99G	0.03	97.91	93.86	45.34	Replicate 1
K, tepary bean PI319433; R, the resistant genotype HR45; S, the susceptible genotypes; 0-2, 0 hour post inoculation (hpi), 24 hpi, 48 hpi, respectively.

## Sheet: Supplementary Table 4
Supplementary Table 4 A statistical summary of mapping rate in the transcriptomes of different samples.
sample name	total_map	unique_map	multi_map	exon	intron	intergenic
K0_1	34498851(79.66%)	33326692(76.95%)	1172159(2.71%)	0.816676	0.029466	0.153858
K0_2	34959015(78.93%)	33593273(75.84%)	1365742(3.08%)	0.803216	0.026653	0.170131
K0_3	31815550(80.16%)	30664804(77.26%)	1150746(2.9%)	0.823828	0.02635	0.149821
K1_1	35217139(79.97%)	34279339(77.85%)	937800(2.13%)	0.845699	0.025873	0.128428
K1_2	32601329(78.65%)	31571682(76.16%)	1029647(2.48%)	0.816975	0.023589	0.159437
K1_3	35141299(80.28%)	34211703(78.16%)	929596(2.12%)	0.839381	0.026845	0.133775
K2_1	33905221(78.93%)	33019485(76.87%)	885736(2.06%)	0.819069	0.019822	0.161109
K2_2	36075951(79.77%)	35149923(77.73%)	926028(2.05%)	0.855278	0.021525	0.123197
K2_3	32141301(80.04%)	31245500(77.81%)	895801(2.23%)	0.849595	0.022224	0.12818
R0_1	39117089(93.56%)	37173888(88.91%)	1943201(4.65%)	0.650894	0.034225	0.314881
R0_2	37870067(94.53%)	35791573(89.34%)	2078494(5.19%)	0.696416	0.045051	0.258533
R0_3	40417885(95.1%)	37627605(88.54%)	2790280(6.57%)	0.772517	0.035005	0.192477
R1_1	42087818(95.47%)	39548172(89.71%)	2539646(5.76%)	0.811531	0.041427	0.147042
R1_2	41909821(95.5%)	39460626(89.92%)	2449195(5.58%)	0.808323	0.043972	0.147705
R1_3	42570127(95.61%)	39956465(89.74%)	2613662(5.87%)	0.824516	0.035229	0.140256
R2_1	37757334(95.05%)	35556906(89.51%)	2200428(5.54%)	0.82028	0.033047	0.146673
R2_2	38596344(95.17%)	36732253(90.57%)	1864091(4.6%)	0.81213	0.039915	0.147956
R2_3	43277455(94.65%)	41383982(90.51%)	1893473(4.14%)	0.744532	0.046614	0.208854
S0_1	41912872(95.42%)	38649780(87.99%)	3263092(7.43%)	0.745381	0.029413	0.225206
S0_2	38032338(95.25%)	35446079(88.77%)	2586259(6.48%)	0.738017	0.035785	0.226198
S0_3	42912342(95.34%)	40145820(89.2%)	2766522(6.15%)	0.744064	0.035797	0.220139
S1_1	39032926(95.02%)	36340711(88.47%)	2692215(6.55%)	0.771507	0.023506	0.204987
S1_2	38197723(95.05%)	35973946(89.52%)	2223777(5.53%)	0.802928	0.032547	0.164525
S1_3	40470435(94.55%)	38342165(89.58%)	2128270(4.97%)	0.786986	0.046949	0.166065
S2_1	38341570(95.96%)	35770692(89.53%)	2570878(6.43%)	0.829063	0.030067	0.14087
S2_2	38464103(95.54%)	36366539(90.33%)	2097564(5.21%)	0.78708	0.03851	0.17441
S2_3	43200494(95.75%)	41024881(90.93%)	2175613(4.82%)	0.804863	0.033934	0.161203
K, tepary bean PI319433; R, the resistant genotype HR45; S, the susceptible genotypes; 0-2, 0 hour post inoculation (hpi), 24 hpi, 48 hpi, respectively.

## Sheet: Supplementary Table 5
Supplementary Table 5 Pearson’s correlation coefficients (R2) of three biological replicates in the three genotypes
	R0_1	R0_2	R0_3	S0_1	S0_2	S0_3	K0_1	K0_2	K0_3	R1_1	R1_2	R1_3	S1_1	S1_2	S1_3	K1_1	K1_2	K1_3	R2_1	R2_2	R2_3	S2_1	S2_2	S2_3	K2_1	K2_2	K2_3
R0_1	1	0.96	0.946	0.918	0.921	0.909	0.77	0.775	0.77	0.897	0.901	0.891	0.88	0.872	0.865	0.725	0.768	0.742	0.829	0.832	0.814	0.86	0.854	0.794	0.687	0.73	0.665
R0_2	0.96	1	0.96	0.924	0.925	0.901	0.778	0.777	0.776	0.915	0.923	0.908	0.877	0.884	0.877	0.726	0.77	0.746	0.831	0.833	0.81	0.876	0.862	0.793	0.672	0.735	0.659
R0_3	0.946	0.96	1	0.929	0.937	0.931	0.802	0.798	0.799	0.936	0.938	0.941	0.91	0.911	0.897	0.752	0.786	0.767	0.867	0.867	0.829	0.909	0.891	0.828	0.699	0.756	0.688
S0_1	0.918	0.924	0.929	1	0.976	0.96	0.789	0.793	0.789	0.869	0.867	0.862	0.916	0.896	0.876	0.714	0.758	0.73	0.784	0.78	0.749	0.904	0.872	0.796	0.663	0.725	0.645
S0_2	0.921	0.925	0.937	0.976	1	0.976	0.787	0.793	0.789	0.885	0.882	0.877	0.929	0.914	0.899	0.727	0.766	0.738	0.805	0.801	0.77	0.919	0.888	0.819	0.679	0.734	0.658
S0_3	0.909	0.901	0.931	0.96	0.976	1	0.785	0.787	0.786	0.884	0.877	0.877	0.935	0.917	0.902	0.737	0.766	0.741	0.819	0.816	0.784	0.922	0.894	0.839	0.696	0.738	0.673
K0_1	0.77	0.778	0.802	0.789	0.787	0.785	1	0.969	0.981	0.77	0.767	0.768	0.764	0.768	0.751	0.903	0.929	0.917	0.716	0.715	0.678	0.776	0.751	0.704	0.83	0.905	0.824
K0_2	0.775	0.777	0.798	0.793	0.793	0.787	0.969	1	0.974	0.76	0.753	0.757	0.765	0.755	0.733	0.868	0.916	0.889	0.696	0.689	0.654	0.762	0.732	0.676	0.798	0.873	0.784
K0_3	0.77	0.776	0.799	0.789	0.789	0.786	0.981	0.974	1	0.766	0.765	0.767	0.764	0.765	0.747	0.895	0.929	0.915	0.709	0.708	0.669	0.773	0.744	0.696	0.822	0.9	0.815
R1_1	0.897	0.915	0.936	0.869	0.885	0.884	0.77	0.76	0.766	1	0.973	0.972	0.928	0.946	0.937	0.789	0.805	0.789	0.936	0.933	0.894	0.938	0.935	0.894	0.745	0.795	0.737
R1_2	0.901	0.923	0.938	0.867	0.882	0.877	0.767	0.753	0.765	0.973	1	0.977	0.905	0.942	0.942	0.781	0.803	0.801	0.91	0.927	0.885	0.929	0.926	0.884	0.731	0.788	0.728
R1_3	0.891	0.908	0.941	0.862	0.877	0.877	0.768	0.757	0.767	0.972	0.977	1	0.916	0.942	0.934	0.785	0.807	0.8	0.929	0.936	0.897	0.927	0.931	0.894	0.739	0.789	0.74
S1_1	0.88	0.877	0.91	0.916	0.929	0.935	0.764	0.765	0.764	0.928	0.905	0.916	1	0.964	0.937	0.771	0.796	0.767	0.876	0.861	0.835	0.959	0.946	0.889	0.738	0.776	0.714
S1_2	0.872	0.884	0.911	0.896	0.914	0.917	0.768	0.755	0.765	0.946	0.942	0.942	0.964	1	0.978	0.798	0.811	0.799	0.902	0.907	0.875	0.968	0.972	0.93	0.76	0.803	0.75
S1_3	0.865	0.877	0.897	0.876	0.899	0.902	0.751	0.733	0.747	0.937	0.942	0.934	0.937	0.978	1	0.791	0.799	0.794	0.905	0.918	0.892	0.949	0.963	0.942	0.759	0.791	0.755
K1_1	0.725	0.726	0.752	0.714	0.727	0.737	0.903	0.868	0.895	0.789	0.781	0.785	0.771	0.798	0.791	1	0.959	0.966	0.781	0.788	0.763	0.784	0.784	0.788	0.952	0.976	0.949
K1_2	0.768	0.77	0.786	0.758	0.766	0.766	0.929	0.916	0.929	0.805	0.803	0.807	0.796	0.811	0.799	0.959	1	0.972	0.771	0.774	0.751	0.794	0.793	0.767	0.91	0.961	0.902
K1_3	0.742	0.746	0.767	0.73	0.738	0.741	0.917	0.889	0.915	0.789	0.801	0.8	0.767	0.799	0.794	0.966	0.972	1	0.758	0.775	0.745	0.783	0.779	0.766	0.908	0.967	0.913
R2_1	0.829	0.831	0.867	0.784	0.805	0.819	0.716	0.696	0.709	0.936	0.91	0.929	0.876	0.902	0.905	0.781	0.771	0.758	1	0.97	0.955	0.879	0.913	0.933	0.779	0.77	0.782
R2_2	0.832	0.833	0.867	0.78	0.801	0.816	0.715	0.689	0.708	0.933	0.927	0.936	0.861	0.907	0.918	0.788	0.774	0.775	0.97	1	0.964	0.877	0.917	0.945	0.784	0.778	0.791
R2_3	0.814	0.81	0.829	0.749	0.77	0.784	0.678	0.654	0.669	0.894	0.885	0.897	0.835	0.875	0.892	0.763	0.751	0.745	0.955	0.964	1	0.835	0.891	0.936	0.783	0.749	0.782
S2_1	0.86	0.876	0.909	0.904	0.919	0.922	0.776	0.762	0.773	0.938	0.929	0.927	0.959	0.968	0.949	0.784	0.794	0.783	0.879	0.877	0.835	1	0.96	0.902	0.737	0.794	0.722
S2_2	0.854	0.862	0.891	0.872	0.888	0.894	0.751	0.732	0.744	0.935	0.926	0.931	0.946	0.972	0.963	0.784	0.793	0.779	0.913	0.917	0.891	0.96	1	0.941	0.756	0.789	0.748
S2_3	0.794	0.793	0.828	0.796	0.819	0.839	0.704	0.676	0.696	0.894	0.884	0.894	0.889	0.93	0.942	0.788	0.767	0.766	0.933	0.945	0.936	0.902	0.941	1	0.797	0.777	0.801
K2_1	0.687	0.672	0.699	0.663	0.679	0.696	0.83	0.798	0.822	0.745	0.731	0.739	0.738	0.76	0.759	0.952	0.91	0.908	0.779	0.784	0.783	0.737	0.756	0.797	1	0.939	0.97
K2_2	0.73	0.735	0.756	0.725	0.734	0.738	0.905	0.873	0.9	0.795	0.788	0.789	0.776	0.803	0.791	0.976	0.961	0.967	0.77	0.778	0.749	0.794	0.789	0.777	0.939	1	0.932
K2_3	0.665	0.659	0.688	0.645	0.658	0.673	0.824	0.784	0.815	0.737	0.728	0.74	0.714	0.75	0.755	0.949	0.902	0.913	0.782	0.791	0.782	0.722	0.748	0.801	0.97	0.932	1

## Sheet: Supplementary Table 6
Supplementary Table 6 GO enrichment analysis of 1688 DEGs.
Category	GOID	Description	Count	pvalue	geneID
BP	GO:0006952	defense response	22	2.55768e-08	Phvul.011G183900/Phvul.011G183832/Phvul.011G183700/Phvul.011G182500/Phvul.011G019300/Phvul.010G034400/Phvul.009G252300/Phvul.008G225500/Phvul.007G211600/Phvul.006G102300/Phvul.006G102200/Phvul.005G136800/Phvul.005G136700/Phvul.005G058600/Phvul.005G021700/Phvul.003G109800/Phvul.003G109602/Phvul.003G109600/Phvul.003G109200/Phvul.002G209500/Phvul.001G223400/Phvul.001G215800
BP	GO:0009607	response to biotic stimulus	18	3.36522e-08	Phvul.011G183900/Phvul.011G183832/Phvul.011G183700/Phvul.011G182500/Phvul.011G019300/Phvul.009G252300/Phvul.007G211600/Phvul.006G102300/Phvul.006G102200/Phvul.005G058600/Phvul.005G021700/Phvul.003G109800/Phvul.003G109602/Phvul.003G109600/Phvul.003G109200/Phvul.002G209500/Phvul.001G223400/Phvul.001G215800
BP	GO:0006950	response to stress	44	6.0084e-05	Phvul.011G183900/Phvul.011G183832/Phvul.011G183700/Phvul.011G182500/Phvul.011G019300/Phvul.010G034400/Phvul.009G252300/Phvul.008G281300/Phvul.008G249500/Phvul.008G239500/Phvul.008G225500/Phvul.008G113500/Phvul.008G086800/Phvul.007G211600/Phvul.007G144100/Phvul.006G209100/Phvul.006G130000/Phvul.006G129900/Phvul.006G129800/Phvul.006G129700/Phvul.006G129500/Phvul.006G129200/Phvul.006G102300/Phvul.00…
BP	GO:0005976	polysaccharide metabolic process	19	0.000117434	Phvul.011G107700/Phvul.011G107000/Phvul.009G242700/Phvul.009G233200/Phvul.009G226000/Phvul.009G090100/Phvul.007G052800/Phvul.006G058600/Phvul.005G117833/Phvul.005G116551/Phvul.005G116501/Phvul.005G116200/Phvul.005G001000/Phvul.003G147700/Phvul.003G137600/Phvul.003G023000/Phvul.002G271904/Phvul.001G179900/novel.607
BP	GO:0006073	cellular glucan metabolic process	18	0.000123564	Phvul.011G107000/Phvul.009G242700/Phvul.009G233200/Phvul.009G226000/Phvul.009G090100/Phvul.007G052800/Phvul.006G058600/Phvul.005G117833/Phvul.005G116551/Phvul.005G116501/Phvul.005G116200/Phvul.005G001000/Phvul.003G147700/Phvul.003G137600/Phvul.003G023000/Phvul.002G271904/Phvul.001G179900/novel.607
BP	GO:0044042	glucan metabolic process	18	0.000123564	Phvul.011G107000/Phvul.009G242700/Phvul.009G233200/Phvul.009G226000/Phvul.009G090100/Phvul.007G052800/Phvul.006G058600/Phvul.005G117833/Phvul.005G116551/Phvul.005G116501/Phvul.005G116200/Phvul.005G001000/Phvul.003G147700/Phvul.003G137600/Phvul.003G023000/Phvul.002G271904/Phvul.001G179900/novel.607
BP	GO:0044264	cellular polysaccharide metabolic process	18	0.000123564	Phvul.011G107000/Phvul.009G242700/Phvul.009G233200/Phvul.009G226000/Phvul.009G090100/Phvul.007G052800/Phvul.006G058600/Phvul.005G117833/Phvul.005G116551/Phvul.005G116501/Phvul.005G116200/Phvul.005G001000/Phvul.003G147700/Phvul.003G137600/Phvul.003G023000/Phvul.002G271904/Phvul.001G179900/novel.607
BP	GO:0006026	aminoglycan catabolic process	6	0.000387151	Phvul.011G051500/Phvul.009G116700/Phvul.009G116600/Phvul.007G208900/Phvul.005G155800/Phvul.002G114100
BP	GO:0006030	chitin metabolic process	6	0.000387151	Phvul.011G051500/Phvul.009G116700/Phvul.009G116600/Phvul.007G208900/Phvul.005G155800/Phvul.002G114100
BP	GO:0006032	chitin catabolic process	6	0.000387151	Phvul.011G051500/Phvul.009G116700/Phvul.009G116600/Phvul.007G208900/Phvul.005G155800/Phvul.002G114100
BP	GO:0006040	amino sugar metabolic process	6	0.000387151	Phvul.011G051500/Phvul.009G116700/Phvul.009G116600/Phvul.007G208900/Phvul.005G155800/Phvul.002G114100
BP	GO:0016998	cell wall macromolecule catabolic process	6	0.000387151	Phvul.011G051500/Phvul.009G116700/Phvul.009G116600/Phvul.007G208900/Phvul.005G155800/Phvul.002G114100
BP	GO:0044036	cell wall macromolecule metabolic process	6	0.000387151	Phvul.011G051500/Phvul.009G116700/Phvul.009G116600/Phvul.007G208900/Phvul.005G155800/Phvul.002G114100
BP	GO:0046348	amino sugar catabolic process	6	0.000387151	Phvul.011G051500/Phvul.009G116700/Phvul.009G116600/Phvul.007G208900/Phvul.005G155800/Phvul.002G114100
BP	GO:1901071	glucosamine-containing compound metabolic process	6	0.000387151	Phvul.011G051500/Phvul.009G116700/Phvul.009G116600/Phvul.007G208900/Phvul.005G155800/Phvul.002G114100
BP	GO:1901072	glucosamine-containing compound catabolic process	6	0.000387151	Phvul.011G051500/Phvul.009G116700/Phvul.009G116600/Phvul.007G208900/Phvul.005G155800/Phvul.002G114100
BP	GO:0030243	cellulose metabolic process	11	0.000575892	Phvul.009G242700/Phvul.009G226000/Phvul.009G090100/Phvul.006G058600/Phvul.005G117833/Phvul.005G116551/Phvul.005G116501/Phvul.005G116200/Phvul.005G001000/Phvul.003G023000/novel.607
BP	GO:0030244	cellulose biosynthetic process	11	0.000575892	Phvul.009G242700/Phvul.009G226000/Phvul.009G090100/Phvul.006G058600/Phvul.005G117833/Phvul.005G116551/Phvul.005G116501/Phvul.005G116200/Phvul.005G001000/Phvul.003G023000/novel.607
BP	GO:0042737	drug catabolic process	6	0.00119142	Phvul.011G051500/Phvul.009G116700/Phvul.009G116600/Phvul.007G208900/Phvul.005G155800/Phvul.002G114100
BP	GO:0044262	cellular carbohydrate metabolic process	21	0.00119834	Phvul.011G107000/Phvul.009G242700/Phvul.009G233200/Phvul.009G226000/Phvul.009G090100/Phvul.008G172400/Phvul.007G052800/Phvul.006G058600/Phvul.005G117833/Phvul.005G116551/Phvul.005G116501/Phvul.005G116200/Phvul.005G002600/Phvul.005G001000/Phvul.003G147700/Phvul.003G137600/Phvul.003G023000/Phvul.002G306200/Phvul.002G271904/Phvul.001G179900/novel.607
BP	GO:0051704	multi-organism process	15	0.00124302	Phvul.011G152100/Phvul.011G108700/Phvul.011G041400/Phvul.008G127100/Phvul.008G124900/Phvul.008G124300/Phvul.007G211600/Phvul.006G194100/Phvul.006G102300/Phvul.006G102200/Phvul.005G110400/Phvul.005G088000/Phvul.002G046100/Phvul.001G223400/Phvul.001G215800
BP	GO:0000271	polysaccharide biosynthetic process	12	0.0015498	Phvul.009G242700/Phvul.009G226000/Phvul.009G090100/Phvul.006G058600/Phvul.005G117833/Phvul.005G116551/Phvul.005G116501/Phvul.005G116200/Phvul.005G001000/Phvul.003G023000/Phvul.002G271904/novel.607
BP	GO:0009250	glucan biosynthetic process	12	0.0015498	Phvul.009G242700/Phvul.009G226000/Phvul.009G090100/Phvul.006G058600/Phvul.005G117833/Phvul.005G116551/Phvul.005G116501/Phvul.005G116200/Phvul.005G001000/Phvul.003G023000/Phvul.002G271904/novel.607
BP	GO:0033692	cellular polysaccharide biosynthetic process	12	0.0015498	Phvul.009G242700/Phvul.009G226000/Phvul.009G090100/Phvul.006G058600/Phvul.005G117833/Phvul.005G116551/Phvul.005G116501/Phvul.005G116200/Phvul.005G001000/Phvul.003G023000/Phvul.002G271904/novel.607
BP	GO:0051273	beta-glucan metabolic process	12	0.0015498	Phvul.009G242700/Phvul.009G226000/Phvul.009G090100/Phvul.006G058600/Phvul.005G117833/Phvul.005G116551/Phvul.005G116501/Phvul.005G116200/Phvul.005G001000/Phvul.003G023000/Phvul.002G271904/novel.607
BP	GO:0051274	beta-glucan biosynthetic process	12	0.0015498	Phvul.009G242700/Phvul.009G226000/Phvul.009G090100/Phvul.006G058600/Phvul.005G117833/Phvul.005G116551/Phvul.005G116501/Phvul.005G116200/Phvul.005G001000/Phvul.003G023000/Phvul.002G271904/novel.607
BP	GO:0006022	aminoglycan metabolic process	6	0.00163655	Phvul.011G051500/Phvul.009G116700/Phvul.009G116600/Phvul.007G208900/Phvul.005G155800/Phvul.002G114100
BP	GO:0009605	response to external stimulus	5	0.00426076	Phvul.007G211600/Phvul.006G102300/Phvul.006G102200/Phvul.001G223400/Phvul.001G215800
BP	GO:1901136	carbohydrate derivative catabolic process	6	0.00737702	Phvul.011G051500/Phvul.009G116700/Phvul.009G116600/Phvul.007G208900/Phvul.005G155800/Phvul.002G114100
BP	GO:0034637	cellular carbohydrate biosynthetic process	13	0.00985843	Phvul.009G242700/Phvul.009G226000/Phvul.009G090100/Phvul.008G172400/Phvul.006G058600/Phvul.005G117833/Phvul.005G116551/Phvul.005G116501/Phvul.005G116200/Phvul.005G001000/Phvul.003G023000/Phvul.002G271904/novel.607
BP	GO:0008037	cell recognition	10	0.0153415	Phvul.011G152100/Phvul.011G108700/Phvul.011G041400/Phvul.008G127100/Phvul.008G124900/Phvul.008G124300/Phvul.006G194100/Phvul.005G110400/Phvul.005G088000/Phvul.002G046100
BP	GO:0009856	pollination	10	0.0153415	Phvul.011G152100/Phvul.011G108700/Phvul.011G041400/Phvul.008G127100/Phvul.008G124900/Phvul.008G124300/Phvul.006G194100/Phvul.005G110400/Phvul.005G088000/Phvul.002G046100
BP	GO:0009875	pollen-pistil interaction	10	0.0153415	Phvul.011G152100/Phvul.011G108700/Phvul.011G041400/Phvul.008G127100/Phvul.008G124900/Phvul.008G124300/Phvul.006G194100/Phvul.005G110400/Phvul.005G088000/Phvul.002G046100
BP	GO:0044706	multi-multicellular organism process	10	0.0153415	Phvul.011G152100/Phvul.011G108700/Phvul.011G041400/Phvul.008G127100/Phvul.008G124900/Phvul.008G124300/Phvul.006G194100/Phvul.005G110400/Phvul.005G088000/Phvul.002G046100
BP	GO:0048544	recognition of pollen	10	0.0153415	Phvul.011G152100/Phvul.011G108700/Phvul.011G041400/Phvul.008G127100/Phvul.008G124900/Phvul.008G124300/Phvul.006G194100/Phvul.005G110400/Phvul.005G088000/Phvul.002G046100
BP	GO:0000003	reproduction	10	0.0207209	Phvul.011G152100/Phvul.011G108700/Phvul.011G041400/Phvul.008G127100/Phvul.008G124900/Phvul.008G124300/Phvul.006G194100/Phvul.005G110400/Phvul.005G088000/Phvul.002G046100
BP	GO:0022414	reproductive process	10	0.0207209	Phvul.011G152100/Phvul.011G108700/Phvul.011G041400/Phvul.008G127100/Phvul.008G124900/Phvul.008G124300/Phvul.006G194100/Phvul.005G110400/Phvul.005G088000/Phvul.002G046100
BP	GO:0016051	carbohydrate biosynthetic process	13	0.0229239	Phvul.009G242700/Phvul.009G226000/Phvul.009G090100/Phvul.008G172400/Phvul.006G058600/Phvul.005G117833/Phvul.005G116551/Phvul.005G116501/Phvul.005G116200/Phvul.005G001000/Phvul.003G023000/Phvul.002G271904/novel.607
BP	GO:0006979	response to oxidative stress	13	0.055076	Phvul.008G249500/Phvul.008G086800/Phvul.006G209100/Phvul.006G130000/Phvul.006G129900/Phvul.006G129800/Phvul.006G129700/Phvul.006G129500/Phvul.006G129200/Phvul.004G132000/Phvul.004G123100/Phvul.004G090800/Phvul.004G018900
BP	GO:0032501	multicellular organismal process	10	0.105571	Phvul.011G152100/Phvul.011G108700/Phvul.011G041400/Phvul.008G127100/Phvul.008G124900/Phvul.008G124300/Phvul.006G194100/Phvul.005G110400/Phvul.005G088000/Phvul.002G046100
BP	GO:0071554	cell wall organization or biogenesis	12	0.106912	Phvul.011G051500/Phvul.010G162100/Phvul.010G079900/Phvul.009G116700/Phvul.009G116600/Phvul.007G212000/Phvul.007G208900/Phvul.005G155800/Phvul.004G175200/Phvul.004G098301/Phvul.003G110200/Phvul.002G114100
BP	GO:0009308	amine metabolic process	5	0.134645	Phvul.011G014000/Phvul.006G117300/Phvul.005G034000/Phvul.003G040402/Phvul.001G225000
BP	GO:0048583	regulation of response to stimulus	3	0.135421	Phvul.007G211600/Phvul.001G223400/Phvul.001G215800
BP	GO:0072350	tricarboxylic acid metabolic process	2	0.185156	Phvul.006G117300/Phvul.001G225000
BP	GO:0006576	cellular biogenic amine metabolic process	2	0.212171	Phvul.006G117300/Phvul.001G225000
BP	GO:0009690	cytokinin metabolic process	2	0.212171	Phvul.011G014000/Phvul.005G034000
BP	GO:0010817	regulation of hormone levels	2	0.212171	Phvul.011G014000/Phvul.005G034000
BP	GO:0034754	cellular hormone metabolic process	2	0.212171	Phvul.011G014000/Phvul.005G034000
BP	GO:0042445	hormone metabolic process	2	0.212171	Phvul.011G014000/Phvul.005G034000
BP	GO:0044106	cellular amine metabolic process	2	0.212171	Phvul.006G117300/Phvul.001G225000
BP	GO:0015074	DNA integration	2	0.239525	novel.121/novel.1093
BP	GO:0009066	aspartate family amino acid metabolic process	2	0.294519	Phvul.008G259900/novel.715
BP	GO:0009664	plant-type cell wall organization	2	0.348919	Phvul.004G098301/Phvul.003G110200
BP	GO:0071669	plant-type cell wall organization or biogenesis	2	0.348919	Phvul.004G098301/Phvul.003G110200
BP	GO:0006633	fatty acid biosynthetic process	4	0.374848	Phvul.L003544/Phvul.011G068900/Phvul.010G040500/Phvul.002G074300
BP	GO:0009057	macromolecule catabolic process	8	0.37607	Phvul.011G107700/Phvul.011G051500/Phvul.009G116700/Phvul.009G116600/Phvul.007G208900/Phvul.005G155800/Phvul.003G030200/Phvul.002G114100
BP	GO:0045454	cell redox homeostasis	9	0.426904	Phvul.011G122900/Phvul.010G087800/Phvul.009G126700/Phvul.007G165900/Phvul.006G181300/Phvul.006G149200/Phvul.005G090900/Phvul.003G101900/Phvul.001G203500
BP	GO:0042546	cell wall biogenesis	2	0.427522	Phvul.010G162100/Phvul.003G110200
BP	GO:0006855	drug transmembrane transport	5	0.435685	Phvul.003G064300/Phvul.002G326700/Phvul.002G149300/Phvul.001G108200/Phvul.001G103600
BP	GO:0015893	drug transport	5	0.435685	Phvul.003G064300/Phvul.002G326700/Phvul.002G149300/Phvul.001G108200/Phvul.001G103600
BP	GO:0042493	response to drug	5	0.435685	Phvul.003G064300/Phvul.002G326700/Phvul.002G149300/Phvul.001G108200/Phvul.001G103600
BP	GO:0009733	response to auxin	5	0.478636	Phvul.011G174700/Phvul.009G103800/Phvul.007G219300/Phvul.002G284700/novel.724
BP	GO:0019725	cellular homeostasis	9	0.479042	Phvul.011G122900/Phvul.010G087800/Phvul.009G126700/Phvul.007G165900/Phvul.006G181300/Phvul.006G149200/Phvul.005G090900/Phvul.003G101900/Phvul.001G203500
BP	GO:0017144	drug metabolic process	10	0.481309	Phvul.011G051500/Phvul.009G191100/Phvul.009G116700/Phvul.009G116600/Phvul.007G208900/Phvul.006G145300/Phvul.006G117300/Phvul.005G155800/Phvul.002G114100/Phvul.001G225000
BP	GO:0072330	monocarboxylic acid biosynthetic process	7	0.496788	Phvul.L003544/Phvul.011G068900/Phvul.010G040500/Phvul.009G191100/Phvul.008G259900/Phvul.006G145300/Phvul.002G074300
BP	GO:0042592	homeostatic process	9	0.499622	Phvul.011G122900/Phvul.010G087800/Phvul.009G126700/Phvul.007G165900/Phvul.006G181300/Phvul.006G149200/Phvul.005G090900/Phvul.003G101900/Phvul.001G203500
BP	GO:0006020	inositol metabolic process	1	0.526441	Phvul.002G306200
BP	GO:0006310	DNA recombination	1	0.526441	Phvul.006G005800
BP	GO:0006541	glutamine metabolic process	1	0.526441	Phvul.005G080600
BP	GO:0006694	steroid biosynthetic process	1	0.526441	Phvul.004G012500
BP	GO:0065008	regulation of biological quality	11	0.547324	Phvul.011G122900/Phvul.011G014000/Phvul.010G087800/Phvul.009G126700/Phvul.007G165900/Phvul.006G181300/Phvul.006G149200/Phvul.005G090900/Phvul.005G034000/Phvul.003G101900/Phvul.001G203500
BP	GO:0006629	lipid metabolic process	22	0.548262	Phvul.L003544/Phvul.011G068900/Phvul.010G049800/Phvul.010G047800/Phvul.010G047000/Phvul.010G040500/Phvul.009G154000/Phvul.007G215600/Phvul.006G192800/Phvul.006G177300/Phvul.006G130400/Phvul.006G112000/Phvul.006G050400/Phvul.006G050300/Phvul.005G102500/Phvul.004G094000/Phvul.004G020000/Phvul.004G012500/Phvul.003G287900/Phvul.002G074300/Phvul.001G156900/novel.1225
BP	GO:0006508	proteolysis	24	0.559886	Phvul.010G088700/Phvul.009G248500/Phvul.009G072900/Phvul.009G008100/Phvul.008G229500/Phvul.008G229400/Phvul.008G229300/Phvul.008G229000/Phvul.008G228814/Phvul.008G013300/Phvul.006G168163/Phvul.006G168154/Phvul.006G108700/Phvul.006G021700/Phvul.004G021000/Phvul.003G260000/Phvul.003G227400/Phvul.002G239300/Phvul.002G076700/Phvul.002G076500/Phvul.002G076400/Phvul.001G165266/Phvul.001G033500/novel.955
BP	GO:0006221	pyrimidine nucleotide biosynthetic process	1	0.560569	Phvul.003G274700
BP	GO:0006721	terpenoid metabolic process	1	0.560569	Phvul.003G287900
BP	GO:0008202	steroid metabolic process	1	0.560569	Phvul.004G012500
BP	GO:0015696	ammonium transport	1	0.560569	Phvul.008G094900
BP	GO:0016114	terpenoid biosynthetic process	1	0.560569	Phvul.003G287900
BP	GO:0006631	fatty acid metabolic process	4	0.580709	Phvul.L003544/Phvul.011G068900/Phvul.010G040500/Phvul.002G074300
BP	GO:0005985	sucrose metabolic process	1	0.592242	Phvul.005G002600
BP	GO:0006220	pyrimidine nucleotide metabolic process	1	0.592242	Phvul.003G274700
BP	GO:0006298	mismatch repair	1	0.592242	Phvul.007G144100
BP	GO:0009067	aspartate family amino acid biosynthetic process	1	0.592242	Phvul.008G259900
BP	GO:0033865	nucleoside bisphosphate metabolic process	1	0.592242	Phvul.003G271800
BP	GO:0033875	ribonucleoside bisphosphate metabolic process	1	0.592242	Phvul.003G271800
BP	GO:0034032	purine nucleoside bisphosphate metabolic process	1	0.592242	Phvul.003G271800
BP	GO:0016053	organic acid biosynthetic process	11	0.599788	Phvul.L003544/Phvul.011G134200/Phvul.011G068900/Phvul.010G040500/Phvul.009G191100/Phvul.008G259900/Phvul.006G145300/Phvul.006G117300/Phvul.002G074300/Phvul.001G225000/Phvul.001G091600
BP	GO:0046394	carboxylic acid biosynthetic process	11	0.599788	Phvul.L003544/Phvul.011G134200/Phvul.011G068900/Phvul.010G040500/Phvul.009G191100/Phvul.008G259900/Phvul.006G145300/Phvul.006G117300/Phvul.002G074300/Phvul.001G225000/Phvul.001G091600
BP	GO:1901565	organonitrogen compound catabolic process	6	0.615033	Phvul.011G051500/Phvul.009G116700/Phvul.009G116600/Phvul.007G208900/Phvul.005G155800/Phvul.002G114100
BP	GO:0032268	regulation of cellular protein metabolic process	1	0.621635	Phvul.008G049600
BP	GO:0050790	regulation of catalytic activity	1	0.621635	Phvul.008G049600
BP	GO:0005996	monosaccharide metabolic process	2	0.628141	Phvul.L010743/Phvul.003G264400
BP	GO:0016052	carbohydrate catabolic process	4	0.635901	Phvul.011G107700/Phvul.009G191100/Phvul.006G145300/Phvul.002G306200
BP	GO:0015698	inorganic anion transport	2	0.646723	Phvul.004G054600/Phvul.001G056300
BP	GO:0006074	(1->3)-beta-D-glucan metabolic process	1	0.648912	Phvul.002G271904
BP	GO:0006075	(1->3)-beta-D-glucan biosynthetic process	1	0.648912	Phvul.002G271904
BP	GO:0009832	plant-type cell wall biogenesis	1	0.648912	Phvul.003G110200
BP	GO:0010215	cellulose microfibril organization	1	0.648912	Phvul.003G110200
BP	GO:0016049	cell growth	1	0.648912	Phvul.003G110200
BP	GO:0030198	extracellular matrix organization	1	0.648912	Phvul.003G110200
BP	GO:0040007	growth	1	0.648912	Phvul.003G110200
BP	GO:0043062	extracellular structure organization	1	0.648912	Phvul.003G110200
BP	GO:0070726	cell wall assembly	1	0.648912	Phvul.003G110200
BP	GO:0071668	plant-type cell wall assembly	1	0.648912	Phvul.003G110200
BP	GO:0032787	monocarboxylic acid metabolic process	7	0.668296	Phvul.L003544/Phvul.011G068900/Phvul.010G040500/Phvul.009G191100/Phvul.008G259900/Phvul.006G145300/Phvul.002G074300
BP	GO:0000096	sulfur amino acid metabolic process	1	0.674226	novel.715
BP	GO:0006284	base-excision repair	1	0.674226	Phvul.005G179300
BP	GO:0051246	regulation of protein metabolic process	1	0.674226	Phvul.008G049600
BP	GO:0065009	regulation of molecular function	1	0.674226	Phvul.008G049600
BP	GO:0007154	cell communication	27	0.692745	Phvul.011G152100/Phvul.011G108700/Phvul.011G041400/Phvul.010G145400/Phvul.010G132200/Phvul.010G087800/Phvul.010G054400/Phvul.010G054300/Phvul.010G029100/Phvul.010G027900/Phvul.010G027166/Phvul.010G026000/Phvul.010G024250/Phvul.008G127100/Phvul.008G124900/Phvul.008G124300/Phvul.006G194100/Phvul.005G166200/Phvul.005G110400/Phvul.005G099300/Phvul.005G088000/Phvul.004G139700/Phvul.003G161100/Phvul.00…
BP	GO:0009064	glutamine family amino acid metabolic process	1	0.697717	Phvul.005G080600
BP	GO:0042221	response to chemical	10	0.702288	Phvul.011G174700/Phvul.009G103800/Phvul.007G219300/Phvul.003G064300/Phvul.002G326700/Phvul.002G284700/Phvul.002G149300/Phvul.001G108200/Phvul.001G103600/novel.724
BP	GO:0005984	disaccharide metabolic process	2	0.713737	Phvul.008G172400/Phvul.005G002600
BP	GO:0072528	pyrimidine-containing compound biosynthetic process	1	0.719517	Phvul.003G274700
BP	GO:0008610	lipid biosynthetic process	7	0.722395	Phvul.L003544/Phvul.011G068900/Phvul.010G040500/Phvul.005G102500/Phvul.004G012500/Phvul.003G287900/Phvul.002G074300
BP	GO:0044248	cellular catabolic process	10	0.738589	Phvul.011G051500/Phvul.009G191100/Phvul.009G116700/Phvul.009G116600/Phvul.007G208900/Phvul.006G145300/Phvul.005G155800/Phvul.003G030200/Phvul.002G306200/Phvul.002G114100
BP	GO:0006888	ER to Golgi vesicle-mediated transport	1	0.739747	novel.1000
BP	GO:0098655	cation transmembrane transport	4	0.741829	Phvul.010G062200/Phvul.008G112800/Phvul.003G052900/Phvul.002G179900
BP	GO:0098660	inorganic ion transmembrane transport	4	0.741829	Phvul.010G062200/Phvul.008G112800/Phvul.003G052900/Phvul.002G179900
BP	GO:0098662	inorganic cation transmembrane transport	4	0.741829	Phvul.010G062200/Phvul.008G112800/Phvul.003G052900/Phvul.002G179900
BP	GO:1901575	organic substance catabolic process	11	0.750487	Phvul.011G107700/Phvul.011G051500/Phvul.009G191100/Phvul.009G116700/Phvul.009G116600/Phvul.007G208900/Phvul.006G145300/Phvul.005G155800/Phvul.003G030200/Phvul.002G306200/Phvul.002G114100
BP	GO:1901605	alpha-amino acid metabolic process	4	0.752013	Phvul.008G259900/Phvul.005G080600/Phvul.001G091600/novel.715
BP	GO:0007186	G-protein coupled receptor signaling pathway	1	0.75852	Phvul.003G010900
BP	GO:0030258	lipid modification	1	0.75852	Phvul.006G192800
BP	GO:0009311	oligosaccharide metabolic process	2	0.769758	Phvul.008G172400/Phvul.005G002600
BP	GO:0006066	alcohol metabolic process	1	0.775941	Phvul.002G306200
BP	GO:0019751	polyol metabolic process	1	0.775941	Phvul.002G306200
BP	GO:0051726	regulation of cell cycle	1	0.775941	Phvul.008G049600
BP	GO:0072527	pyrimidine-containing compound metabolic process	1	0.775941	Phvul.003G274700
BP	GO:0009719	response to endogenous stimulus	5	0.785751	Phvul.011G174700/Phvul.009G103800/Phvul.007G219300/Phvul.002G284700/novel.724
BP	GO:0009725	response to hormone	5	0.785751	Phvul.011G174700/Phvul.009G103800/Phvul.007G219300/Phvul.002G284700/novel.724
BP	GO:0010033	response to organic substance	5	0.785751	Phvul.011G174700/Phvul.009G103800/Phvul.007G219300/Phvul.002G284700/novel.724
BP	GO:0005992	trehalose biosynthetic process	1	0.792107	Phvul.008G172400
BP	GO:0019318	hexose metabolic process	1	0.792107	Phvul.003G264400
BP	GO:0009056	catabolic process	11	0.792947	Phvul.011G107700/Phvul.011G051500/Phvul.009G191100/Phvul.009G116700/Phvul.009G116600/Phvul.007G208900/Phvul.006G145300/Phvul.005G155800/Phvul.003G030200/Phvul.002G306200/Phvul.002G114100
BP	GO:0045229	external encapsulating structure organization	5	0.793772	Phvul.010G079900/Phvul.007G212000/Phvul.004G175200/Phvul.004G098301/Phvul.003G110200
BP	GO:0071555	cell wall organization	5	0.793772	Phvul.010G079900/Phvul.007G212000/Phvul.004G175200/Phvul.004G098301/Phvul.003G110200
BP	GO:0005991	trehalose metabolic process	1	0.807109	Phvul.008G172400
BP	GO:0006413	translational initiation	1	0.807109	Phvul.006G043900
BP	GO:0034655	nucleobase-containing compound catabolic process	3	0.816644	Phvul.009G191100/Phvul.006G145300/Phvul.003G030200
BP	GO:0003333	amino acid transmembrane transport	1	0.821029	Phvul.007G023700
BP	GO:0006720	isoprenoid metabolic process	1	0.821029	Phvul.003G287900
BP	GO:0006865	amino acid transport	1	0.821029	Phvul.007G023700
BP	GO:0008299	isoprenoid biosynthetic process	1	0.821029	Phvul.003G287900
BP	GO:0045017	glycerolipid biosynthetic process	1	0.821029	Phvul.005G102500
BP	GO:0046351	disaccharide biosynthetic process	1	0.821029	Phvul.008G172400
BP	GO:0071804	cellular potassium ion transport	1	0.821029	Phvul.003G052900
BP	GO:0071805	potassium ion transmembrane transport	1	0.821029	Phvul.003G052900
BP	GO:1901615	organic hydroxy compound metabolic process	1	0.821029	Phvul.002G306200
BP	GO:0044283	small molecule biosynthetic process	11	0.82498	Phvul.L003544/Phvul.011G134200/Phvul.011G068900/Phvul.010G040500/Phvul.009G191100/Phvul.008G259900/Phvul.006G145300/Phvul.006G117300/Phvul.002G074300/Phvul.001G225000/Phvul.001G091600
BP	GO:0006096	glycolytic process	2	0.826166	Phvul.009G191100/Phvul.006G145300
BP	GO:0006757	ATP generation from ADP	2	0.826166	Phvul.009G191100/Phvul.006G145300
BP	GO:0009135	purine nucleoside diphosphate metabolic process	2	0.826166	Phvul.009G191100/Phvul.006G145300
BP	GO:0009179	purine ribonucleoside diphosphate metabolic process	2	0.826166	Phvul.009G191100/Phvul.006G145300
BP	GO:0009185	ribonucleoside diphosphate metabolic process	2	0.826166	Phvul.009G191100/Phvul.006G145300
BP	GO:0042866	pyruvate biosynthetic process	2	0.826166	Phvul.009G191100/Phvul.006G145300
BP	GO:0046031	ADP metabolic process	2	0.826166	Phvul.009G191100/Phvul.006G145300
BP	GO:0034220	ion transmembrane transport	5	0.830393	Phvul.010G062200/Phvul.008G112800/Phvul.007G023700/Phvul.003G052900/Phvul.002G179900
BP	GO:0006364	rRNA processing	1	0.833946	Phvul.009G161800
BP	GO:0015988	energy coupled proton transmembrane transport, against electrochemical gradient	1	0.833946	Phvul.002G179900
BP	GO:0015991	ATP hydrolysis coupled proton transport	1	0.833946	Phvul.002G179900
BP	GO:0016072	rRNA metabolic process	1	0.833946	Phvul.009G161800
BP	GO:0044282	small molecule catabolic process	1	0.833946	Phvul.002G306200
BP	GO:0090662	ATP hydrolysis coupled transmembrane transport	1	0.833946	Phvul.002G179900
BP	GO:0099131	ATP hydrolysis coupled ion transmembrane transport	1	0.833946	Phvul.002G179900
BP	GO:0099132	ATP hydrolysis coupled cation transmembrane transport	1	0.833946	Phvul.002G179900
BP	GO:0006090	pyruvate metabolic process	2	0.835837	Phvul.009G191100/Phvul.006G145300
BP	GO:0009166	nucleotide catabolic process	2	0.845019	Phvul.009G191100/Phvul.006G145300
BP	GO:1901292	nucleoside phosphate catabolic process	2	0.845019	Phvul.009G191100/Phvul.006G145300
BP	GO:0008652	cellular amino acid biosynthetic process	3	0.849263	Phvul.011G134200/Phvul.008G259900/Phvul.001G091600
BP	GO:0098656	anion transmembrane transport	1	0.857055	Phvul.007G023700
BP	GO:1903825	organic acid transmembrane transport	1	0.857055	Phvul.007G023700
BP	GO:1905039	carboxylic acid transmembrane transport	1	0.857055	Phvul.007G023700
BP	GO:0006165	nucleoside diphosphate phosphorylation	2	0.861998	Phvul.009G191100/Phvul.006G145300
BP	GO:0046939	nucleotide phosphorylation	2	0.861998	Phvul.009G191100/Phvul.006G145300
BP	GO:0046700	heterocycle catabolic process	3	0.863595	Phvul.009G191100/Phvul.006G145300/Phvul.003G030200
BP	GO:0006813	potassium ion transport	1	0.867376	Phvul.003G052900
BP	GO:0007010	cytoskeleton organization	1	0.867376	Phvul.006G140300
BP	GO:0009312	oligosaccharide biosynthetic process	1	0.867376	Phvul.008G172400
BP	GO:0030001	metal ion transport	8	0.869423	Phvul.010G103800/Phvul.010G062200/Phvul.009G027600/Phvul.008G112800/Phvul.008G010200/Phvul.007G037900/Phvul.006G055800/Phvul.003G052900
BP	GO:0044270	cellular nitrogen compound catabolic process	3	0.870302	Phvul.009G191100/Phvul.006G145300/Phvul.003G030200
BP	GO:1901361	organic cyclic compound catabolic process	3	0.870302	Phvul.009G191100/Phvul.006G145300/Phvul.003G030200
BP	GO:0043436	oxoacid metabolic process	16	0.87183	Phvul.L003544/Phvul.011G134200/Phvul.011G068900/Phvul.010G040500/Phvul.009G191100/Phvul.009G121000/Phvul.008G259900/Phvul.008G168000/Phvul.006G145300/Phvul.006G117300/Phvul.005G080600/Phvul.002G204900/Phvul.002G074300/Phvul.001G225000/Phvul.001G091600/novel.715
BP	GO:0006082	organic acid metabolic process	16	0.875173	Phvul.L003544/Phvul.011G134200/Phvul.011G068900/Phvul.010G040500/Phvul.009G191100/Phvul.009G121000/Phvul.008G259900/Phvul.008G168000/Phvul.006G145300/Phvul.006G117300/Phvul.005G080600/Phvul.002G204900/Phvul.002G074300/Phvul.001G225000/Phvul.001G091600/novel.715
BP	GO:0009132	nucleoside diphosphate metabolic process	2	0.877257	Phvul.009G191100/Phvul.006G145300
BP	GO:0019439	aromatic compound catabolic process	3	0.882847	Phvul.009G191100/Phvul.006G145300/Phvul.003G030200
BP	GO:0019359	nicotinamide nucleotide biosynthetic process	2	0.884289	Phvul.009G191100/Phvul.006G145300
BP	GO:0019363	pyridine nucleotide biosynthetic process	2	0.884289	Phvul.009G191100/Phvul.006G145300
BP	GO:0046486	glycerolipid metabolic process	2	0.884289	Phvul.006G192800/Phvul.005G102500
BP	GO:0046434	organophosphate catabolic process	2	0.890947	Phvul.009G191100/Phvul.006G145300
BP	GO:0009116	nucleoside metabolic process	1	0.894084	Phvul.009G108300
BP	GO:1901657	glycosyl compound metabolic process	1	0.894084	Phvul.009G108300
BP	GO:0072525	pyridine-containing compound biosynthetic process	2	0.897248	Phvul.009G191100/Phvul.006G145300
BP	GO:0034404	nucleobase-containing small molecule biosynthetic process	2	0.903209	Phvul.009G191100/Phvul.006G145300
BP	GO:0006352	DNA-templated transcription, initiation	1	0.908834	Phvul.008G203400
BP	GO:0042545	cell wall modification	3	0.909601	Phvul.010G079900/Phvul.007G212000/Phvul.004G175200
BP	GO:0006259	DNA metabolic process	8	0.912025	Phvul.009G128066/Phvul.007G144100/Phvul.006G005800/Phvul.005G179300/Phvul.003G030200/Phvul.001G259300/novel.121/novel.1093
BP	GO:1901607	alpha-amino acid biosynthetic process	2	0.914174	Phvul.008G259900/Phvul.001G091600
BP	GO:0048193	Golgi vesicle transport	1	0.91542	novel.1000
BP	GO:0006281	DNA repair	3	0.926877	Phvul.007G144100/Phvul.006G005800/Phvul.005G179300
BP	GO:0006887	exocytosis	1	0.927203	Phvul.007G160000
BP	GO:0032940	secretion by cell	1	0.927203	Phvul.007G160000
BP	GO:0046903	secretion	1	0.927203	Phvul.007G160000
BP	GO:0000160	phosphorelay signal transduction system	2	0.928457	Phvul.010G145400/Phvul.005G166200
BP	GO:0006754	ATP biosynthetic process	2	0.928457	Phvul.009G191100/Phvul.006G145300
BP	GO:0019362	pyridine nucleotide metabolic process	2	0.928457	Phvul.009G191100/Phvul.006G145300
BP	GO:0046496	nicotinamide nucleotide metabolic process	2	0.928457	Phvul.009G191100/Phvul.006G145300
BP	GO:0006820	anion transport	3	0.930695	Phvul.007G023700/Phvul.004G054600/Phvul.001G056300
BP	GO:0006260	DNA replication	2	0.932698	Phvul.009G128066/Phvul.001G259300
BP	GO:0006974	cellular response to DNA damage stimulus	3	0.934329	Phvul.007G144100/Phvul.006G005800/Phvul.005G179300
BP	GO:0033554	cellular response to stress	3	0.934329	Phvul.007G144100/Phvul.006G005800/Phvul.005G179300
BP	GO:1901135	carbohydrate derivative metabolic process	10	0.936339	Phvul.011G051500/Phvul.009G191100/Phvul.009G116700/Phvul.009G116600/Phvul.009G108300/Phvul.007G208900/Phvul.006G145300/Phvul.005G155800/Phvul.003G271800/Phvul.002G114100
BP	GO:0006733	oxidoreduction coenzyme metabolic process	2	0.9367	Phvul.009G191100/Phvul.006G145300
BP	GO:0072524	pyridine-containing compound metabolic process	2	0.9367	Phvul.009G191100/Phvul.006G145300
BP	GO:0007049	cell cycle	1	0.937346	Phvul.008G049600
BP	GO:0007017	microtubule-based process	3	0.937787	Phvul.009G003000/Phvul.003G195000/Phvul.002G316200
BP	GO:0009127	purine nucleoside monophosphate biosynthetic process	2	0.940475	Phvul.009G191100/Phvul.006G145300
BP	GO:0009156	ribonucleoside monophosphate biosynthetic process	2	0.940475	Phvul.009G191100/Phvul.006G145300
BP	GO:0009168	purine ribonucleoside monophosphate biosynthetic process	2	0.940475	Phvul.009G191100/Phvul.006G145300
BP	GO:0044255	cellular lipid metabolic process	7	0.941433	Phvul.L003544/Phvul.011G068900/Phvul.010G040500/Phvul.006G192800/Phvul.005G102500/Phvul.003G287900/Phvul.002G074300
BP	GO:1902600	proton transmembrane transport	1	0.941875	Phvul.002G179900
BP	GO:0019752	carboxylic acid metabolic process	14	0.943913	Phvul.L003544/Phvul.011G134200/Phvul.011G068900/Phvul.010G040500/Phvul.009G191100/Phvul.008G259900/Phvul.006G145300/Phvul.006G117300/Phvul.005G080600/Phvul.002G204900/Phvul.002G074300/Phvul.001G225000/Phvul.001G091600/novel.715
BP	GO:0009142	nucleoside triphosphate biosynthetic process	2	0.944036	Phvul.009G191100/Phvul.006G145300
BP	GO:0009145	purine nucleoside triphosphate biosynthetic process	2	0.944036	Phvul.009G191100/Phvul.006G145300
BP	GO:0009201	ribonucleoside triphosphate biosynthetic process	2	0.944036	Phvul.009G191100/Phvul.006G145300
BP	GO:0009206	purine ribonucleoside triphosphate biosynthetic process	2	0.944036	Phvul.009G191100/Phvul.006G145300
BP	GO:0009150	purine ribonucleotide metabolic process	3	0.944203	Phvul.009G191100/Phvul.006G145300/Phvul.003G271800
BP	GO:0009259	ribonucleotide metabolic process	3	0.944203	Phvul.009G191100/Phvul.006G145300/Phvul.003G271800
BP	GO:0009124	nucleoside monophosphate biosynthetic process	2	0.947394	Phvul.009G191100/Phvul.006G145300
BP	GO:0046034	ATP metabolic process	2	0.947394	Phvul.009G191100/Phvul.006G145300
BP	GO:0006163	purine nucleotide metabolic process	3	0.950001	Phvul.009G191100/Phvul.006G145300/Phvul.003G271800
BP	GO:0016567	protein ubiquitination	2	0.95056	Phvul.007G136300/Phvul.001G196000
BP	GO:0072521	purine-containing compound metabolic process	3	0.952685	Phvul.009G191100/Phvul.006G145300/Phvul.003G271800
BP	GO:0006928	movement of cell or subcellular component	2	0.953543	Phvul.009G003000/Phvul.002G316200
BP	GO:0007018	microtubule-based movement	2	0.953543	Phvul.009G003000/Phvul.002G316200
BP	GO:0032446	protein modification by small protein conjugation	2	0.953543	Phvul.007G136300/Phvul.001G196000
BP	GO:0046488	phosphatidylinositol metabolic process	1	0.953594	Phvul.006G192800
BP	GO:0009165	nucleotide biosynthetic process	3	0.955234	Phvul.009G191100/Phvul.006G145300/Phvul.003G274700
BP	GO:1901293	nucleoside phosphate biosynthetic process	3	0.955234	Phvul.009G191100/Phvul.006G145300/Phvul.003G274700
BP	GO:0009126	purine nucleoside monophosphate metabolic process	2	0.956354	Phvul.009G191100/Phvul.006G145300
BP	GO:0009161	ribonucleoside monophosphate metabolic process	2	0.956354	Phvul.009G191100/Phvul.006G145300
BP	GO:0009167	purine ribonucleoside monophosphate metabolic process	2	0.956354	Phvul.009G191100/Phvul.006G145300
BP	GO:0006650	glycerophospholipid metabolic process	1	0.956951	Phvul.006G192800
BP	GO:0015711	organic anion transport	1	0.956951	Phvul.007G023700
BP	GO:0015849	organic acid transport	1	0.956951	Phvul.007G023700
BP	GO:0042254	ribosome biogenesis	1	0.956951	Phvul.009G161800
BP	GO:0046942	carboxylic acid transport	1	0.956951	Phvul.007G023700
BP	GO:0007165	signal transduction	17	0.9581	Phvul.010G145400/Phvul.010G132200/Phvul.010G087800/Phvul.010G054400/Phvul.010G054300/Phvul.010G029100/Phvul.010G027900/Phvul.010G027166/Phvul.010G026000/Phvul.010G024250/Phvul.005G166200/Phvul.005G099300/Phvul.004G139700/Phvul.003G161100/Phvul.003G010900/Phvul.002G098200/novel.94
BP	GO:0023052	signaling	17	0.9581	Phvul.010G145400/Phvul.010G132200/Phvul.010G087800/Phvul.010G054400/Phvul.010G054300/Phvul.010G029100/Phvul.010G027900/Phvul.010G027166/Phvul.010G026000/Phvul.010G024250/Phvul.005G166200/Phvul.005G099300/Phvul.004G139700/Phvul.003G161100/Phvul.003G010900/Phvul.002G098200/novel.94
BP	GO:0006091	generation of precursor metabolites and energy	2	0.959002	Phvul.009G191100/Phvul.006G145300
BP	GO:0006812	cation transport	12	0.959608	Phvul.010G103800/Phvul.010G062200/Phvul.009G027600/Phvul.008G112800/Phvul.008G094900/Phvul.008G010200/Phvul.007G037900/Phvul.006G074400/Phvul.006G055800/Phvul.004G177200/Phvul.003G052900/Phvul.002G179900
BP	GO:0009123	nucleoside monophosphate metabolic process	2	0.961495	Phvul.009G191100/Phvul.006G145300
BP	GO:0009144	purine nucleoside triphosphate metabolic process	2	0.961495	Phvul.009G191100/Phvul.006G145300
BP	GO:0009199	ribonucleoside triphosphate metabolic process	2	0.961495	Phvul.009G191100/Phvul.006G145300
BP	GO:0009205	purine ribonucleoside triphosphate metabolic process	2	0.961495	Phvul.009G191100/Phvul.006G145300
BP	GO:0015672	monovalent inorganic cation transport	2	0.961495	Phvul.003G052900/Phvul.002G179900
BP	GO:0022613	ribonucleoprotein complex biogenesis	1	0.962953	Phvul.009G161800
BP	GO:0009141	nucleoside triphosphate metabolic process	2	0.963843	Phvul.009G191100/Phvul.006G145300
BP	GO:0009152	purine ribonucleotide biosynthetic process	2	0.963843	Phvul.009G191100/Phvul.006G145300
BP	GO:0009260	ribonucleotide biosynthetic process	2	0.963843	Phvul.009G191100/Phvul.006G145300
BP	GO:0046390	ribose phosphate biosynthetic process	2	0.963843	Phvul.009G191100/Phvul.006G145300
BP	GO:0019693	ribose phosphate metabolic process	3	0.964199	Phvul.009G191100/Phvul.006G145300/Phvul.003G271800
BP	GO:0009117	nucleotide metabolic process	4	0.965171	Phvul.009G191100/Phvul.006G145300/Phvul.003G274700/Phvul.003G271800
BP	GO:0008033	tRNA processing	1	0.96812	Phvul.009G161800
BP	GO:0006164	purine nucleotide biosynthetic process	2	0.968133	Phvul.009G191100/Phvul.006G145300
BP	GO:0006753	nucleoside phosphate metabolic process	4	0.968606	Phvul.009G191100/Phvul.006G145300/Phvul.003G274700/Phvul.003G271800
BP	GO:0072522	purine-containing compound biosynthetic process	2	0.97009	Phvul.009G191100/Phvul.006G145300
BP	GO:0006790	sulfur compound metabolic process	1	0.970428	novel.715
BP	GO:0055086	nucleobase-containing small molecule metabolic process	5	0.971811	Phvul.009G191100/Phvul.009G108300/Phvul.006G145300/Phvul.003G274700/Phvul.003G271800
BP	GO:0006520	cellular amino acid metabolic process	5	0.974455	Phvul.011G134200/Phvul.008G259900/Phvul.005G080600/Phvul.001G091600/novel.715
BP	GO:0006732	coenzyme metabolic process	3	0.974537	Phvul.009G191100/Phvul.006G145300/Phvul.003G271800
BP	GO:0044281	small molecule metabolic process	22	0.976093	Phvul.L010743/Phvul.L003544/Phvul.011G134200/Phvul.011G068900/Phvul.010G040500/Phvul.009G191100/Phvul.009G121000/Phvul.009G108300/Phvul.008G259900/Phvul.008G168000/Phvul.006G145300/Phvul.006G117300/Phvul.005G080600/Phvul.003G274700/Phvul.003G271800/Phvul.003G264400/Phvul.002G306200/Phvul.002G204900/Phvul.002G074300/Phvul.001G225000/Phvul.001G091600/novel.715
BP	GO:0006811	ion transport	17	0.983798	Phvul.010G103800/Phvul.010G062200/Phvul.009G027600/Phvul.008G112800/Phvul.008G094900/Phvul.008G010200/Phvul.007G037900/Phvul.007G023700/Phvul.006G164300/Phvul.006G074400/Phvul.006G055800/Phvul.004G177200/Phvul.004G054600/Phvul.003G160800/Phvul.003G052900/Phvul.002G179900/Phvul.001G056300
BP	GO:0009108	coenzyme biosynthetic process	2	0.98425	Phvul.009G191100/Phvul.006G145300
BP	GO:0051716	cellular response to stimulus	20	0.984303	Phvul.010G145400/Phvul.010G132200/Phvul.010G087800/Phvul.010G054400/Phvul.010G054300/Phvul.010G029100/Phvul.010G027900/Phvul.010G027166/Phvul.010G026000/Phvul.010G024250/Phvul.007G144100/Phvul.006G005800/Phvul.005G179300/Phvul.005G166200/Phvul.005G099300/Phvul.004G139700/Phvul.003G161100/Phvul.003G010900/Phvul.002G098200/novel.94
BP	GO:0006644	phospholipid metabolic process	1	0.984965	Phvul.006G192800
BP	GO:0007264	small GTPase mediated signal transduction	2	0.985239	Phvul.005G099300/Phvul.003G161100
BP	GO:0035556	intracellular signal transduction	5	0.991265	Phvul.010G145400/Phvul.010G087800/Phvul.005G166200/Phvul.005G099300/Phvul.003G161100
BP	GO:0044265	cellular macromolecule catabolic process	1	0.993906	Phvul.003G030200
BP	GO:0070647	protein modification by small protein conjugation or removal	2	0.994112	Phvul.007G136300/Phvul.001G196000
BP	GO:0034470	ncRNA processing	1	0.994348	Phvul.009G161800
BP	GO:0051188	cofactor biosynthetic process	2	0.994491	Phvul.009G191100/Phvul.006G145300
BP	GO:0090407	organophosphate biosynthetic process	3	0.994866	Phvul.009G191100/Phvul.006G145300/Phvul.003G274700
BP	GO:0006457	protein folding	2	0.995488	Phvul.008G281300/Phvul.006G182100
BP	GO:0051186	cofactor metabolic process	3	0.995982	Phvul.009G191100/Phvul.006G145300/Phvul.003G271800
BP	GO:0044085	cellular component biogenesis	3	0.996222	Phvul.010G162100/Phvul.009G161800/Phvul.003G110200
BP	GO:0022607	cellular component assembly	1	0.998033	Phvul.003G110200
BP	GO:0019637	organophosphate metabolic process	5	0.998299	Phvul.009G191100/Phvul.006G192800/Phvul.006G145300/Phvul.003G274700/Phvul.003G271800
BP	GO:0006399	tRNA metabolic process	1	0.99884	Phvul.009G161800
BP	GO:0043604	amide biosynthetic process	11	0.999587	Phvul.010G033200/Phvul.008G259900/Phvul.007G189900/Phvul.006G176980/Phvul.006G080600/Phvul.006G043900/Phvul.006G007380/Phvul.001G164200/Phvul.001G158000/novel.957/novel.129
BP	GO:0006886	intracellular protein transport	1	0.999654	novel.1000
BP	GO:0006412	translation	10	0.999685	Phvul.010G033200/Phvul.007G189900/Phvul.006G176980/Phvul.006G080600/Phvul.006G043900/Phvul.006G007380/Phvul.001G164200/Phvul.001G158000/novel.957/novel.129
BP	GO:1901137	carbohydrate derivative biosynthetic process	2	0.999705	Phvul.009G191100/Phvul.006G145300
BP	GO:0043043	peptide biosynthetic process	10	0.999755	Phvul.010G033200/Phvul.007G189900/Phvul.006G176980/Phvul.006G080600/Phvul.006G043900/Phvul.006G007380/Phvul.001G164200/Phvul.001G158000/novel.957/novel.129
BP	GO:0006996	organelle organization	1	0.999763	Phvul.006G140300
BP	GO:0016192	vesicle-mediated transport	2	0.999791	Phvul.007G160000/novel.1000
BP	GO:0043603	cellular amide metabolic process	11	0.999793	Phvul.010G033200/Phvul.008G259900/Phvul.007G189900/Phvul.006G176980/Phvul.006G080600/Phvul.006G043900/Phvul.006G007380/Phvul.001G164200/Phvul.001G158000/novel.957/novel.129
BP	GO:0016043	cellular component organization	6	0.999795	Phvul.010G079900/Phvul.007G212000/Phvul.006G140300/Phvul.004G175200/Phvul.004G098301/Phvul.003G110200
BP	GO:0034660	ncRNA metabolic process	1	0.999796	Phvul.009G161800
BP	GO:0071840	cellular component organization or biogenesis	8	0.999808	Phvul.010G162100/Phvul.010G079900/Phvul.009G161800/Phvul.007G212000/Phvul.006G140300/Phvul.004G175200/Phvul.004G098301/Phvul.003G110200
BP	GO:0006396	RNA processing	2	0.999818	Phvul.009G161800/Phvul.006G111800
BP	GO:0006518	peptide metabolic process	10	0.99982	Phvul.010G033200/Phvul.007G189900/Phvul.006G176980/Phvul.006G080600/Phvul.006G043900/Phvul.006G007380/Phvul.001G164200/Phvul.001G158000/novel.957/novel.129
BP	GO:0071705	nitrogen compound transport	3	0.999823	Phvul.008G094900/Phvul.007G023700/novel.1000
BP	GO:0046907	intracellular transport	1	0.999838	novel.1000
BP	GO:0051649	establishment of localization in cell	1	0.999838	novel.1000
BP	GO:0034613	cellular protein localization	1	0.999871	novel.1000
BP	GO:0070727	cellular macromolecule localization	1	0.999871	novel.1000
BP	GO:0015031	protein transport	1	0.999972	novel.1000
BP	GO:0015833	peptide transport	1	0.999972	novel.1000
BP	GO:0042886	amide transport	1	0.999972	novel.1000
BP	GO:0051641	cellular localization	1	0.999976	novel.1000
BP	GO:0045184	establishment of protein localization	1	0.999982	novel.1000
BP	GO:0008104	protein localization	1	0.999989	novel.1000
BP	GO:0071702	organic substance transport	2	0.999992	Phvul.007G023700/novel.1000
BP	GO:0033036	macromolecule localization	1	0.999995	novel.1000
CC	GO:0005576	extracellular region	10	4.52026e-05	Phvul.011G107000/Phvul.009G233200/Phvul.007G052800/Phvul.004G021000/Phvul.003G147700/Phvul.003G137600/Phvul.002G076700/Phvul.002G076500/Phvul.002G076400/Phvul.001G179900
CC	GO:0048046	apoplast	6	0.00457189	Phvul.011G107000/Phvul.009G233200/Phvul.007G052800/Phvul.003G147700/Phvul.003G137600/Phvul.001G179900
CC	GO:0005618	cell wall	9	0.0884763	Phvul.011G107000/Phvul.010G079900/Phvul.009G233200/Phvul.007G212000/Phvul.007G052800/Phvul.004G175200/Phvul.003G147700/Phvul.003G137600/Phvul.001G179900
CC	GO:0030312	external encapsulating structure	9	0.0884763	Phvul.011G107000/Phvul.010G079900/Phvul.009G233200/Phvul.007G212000/Phvul.007G052800/Phvul.004G175200/Phvul.003G147700/Phvul.003G137600/Phvul.001G179900
CC	GO:0071944	cell periphery	11	0.197719	Phvul.011G107000/Phvul.010G079900/Phvul.009G233200/Phvul.007G212000/Phvul.007G160000/Phvul.007G052800/Phvul.004G175200/Phvul.003G147700/Phvul.003G137600/Phvul.002G271904/Phvul.001G179900
CC	GO:0005875	microtubule associated complex	1	0.405001	Phvul.003G195000
CC	GO:0005777	peroxisome	1	0.463801	Phvul.003G220600
CC	GO:0042579	microbody	1	0.463801	Phvul.003G220600
CC	GO:0000148	1,3-beta-D-glucan synthase complex	1	0.516824	Phvul.002G271904
CC	GO:0012507	ER to Golgi transport vesicle membrane	1	0.516824	novel.1000
CC	GO:0030127	COPII vesicle coat	1	0.516824	novel.1000
CC	GO:0030134	COPII-coated ER to Golgi transport vesicle	1	0.516824	novel.1000
CC	GO:0031225	anchored component of membrane	1	0.541349	Phvul.003G110200
CC	GO:0015630	microtubule cytoskeleton	1	0.564636	Phvul.003G195000
CC	GO:0033177	proton-transporting two-sector ATPase complex, proton-transporting domain	1	0.564636	Phvul.002G179900
CC	GO:0030133	transport vesicle	1	0.664583	novel.1000
CC	GO:0030658	transport vesicle membrane	1	0.664583	novel.1000
CC	GO:0005798	Golgi-associated vesicle	1	0.741702	novel.1000
CC	GO:0012506	vesicle membrane	1	0.741702	novel.1000
CC	GO:0030120	vesicle coat	1	0.741702	novel.1000
CC	GO:0030135	coated vesicle	1	0.741702	novel.1000
CC	GO:0030659	cytoplasmic vesicle membrane	1	0.741702	novel.1000
CC	GO:0030660	Golgi-associated vesicle membrane	1	0.741702	novel.1000
CC	GO:0030662	coated vesicle membrane	1	0.741702	novel.1000
CC	GO:0031410	cytoplasmic vesicle	1	0.741702	novel.1000
CC	GO:0031982	vesicle	1	0.741702	novel.1000
CC	GO:0044433	cytoplasmic vesicle part	1	0.741702	novel.1000
CC	GO:0097708	intracellular vesicle	1	0.741702	novel.1000
CC	GO:0098797	plasma membrane protein complex	1	0.741702	Phvul.002G271904
CC	GO:0000145	exocyst	1	0.754865	Phvul.007G160000
CC	GO:0005938	cell cortex	1	0.754865	Phvul.007G160000
CC	GO:0044448	cell cortex part	1	0.754865	Phvul.007G160000
CC	GO:0044459	plasma membrane part	1	0.754865	Phvul.002G271904
CC	GO:0099568	cytoplasmic region	1	0.754865	Phvul.007G160000
CC	GO:0005886	plasma membrane	1	0.779226	Phvul.002G271904
CC	GO:0099023	tethering complex	1	0.790488	Phvul.007G160000
CC	GO:0016469	proton-transporting two-sector ATPase complex	1	0.820964	Phvul.002G179900
CC	GO:0005840	ribosome	9	0.860527	Phvul.010G033200/Phvul.007G189900/Phvul.006G176980/Phvul.006G080600/Phvul.006G007380/Phvul.001G164200/Phvul.001G158000/novel.957/novel.129
CC	GO:0030117	membrane coat	1	0.862278	novel.1000
CC	GO:0048475	coated membrane	1	0.862278	novel.1000
CC	GO:0044430	cytoskeletal part	1	0.882362	Phvul.003G195000
CC	GO:0005856	cytoskeleton	1	0.894107	Phvul.003G195000
CC	GO:0098805	whole membrane	1	0.894107	novel.1000
CC	GO:0098588	bounding membrane of organelle	1	0.930523	novel.1000
CC	GO:1990904	ribonucleoprotein complex	9	0.931272	Phvul.010G033200/Phvul.007G189900/Phvul.006G176980/Phvul.006G080600/Phvul.006G007380/Phvul.001G164200/Phvul.001G158000/novel.957/novel.129
CC	GO:1990234	transferase complex	1	0.934094	Phvul.002G271904
CC	GO:0031090	organelle membrane	1	0.966864	novel.1000
CC	GO:0043228	non-membrane-bounded organelle	10	0.982336	Phvul.010G033200/Phvul.007G189900/Phvul.006G176980/Phvul.006G080600/Phvul.006G007380/Phvul.003G195000/Phvul.001G164200/Phvul.001G158000/novel.957/novel.129
CC	GO:0043232	intracellular non-membrane-bounded organelle	10	0.982336	Phvul.010G033200/Phvul.007G189900/Phvul.006G176980/Phvul.006G080600/Phvul.006G007380/Phvul.003G195000/Phvul.001G164200/Phvul.001G158000/novel.957/novel.129
CC	GO:0098796	membrane protein complex	3	0.988731	Phvul.002G271904/Phvul.002G179900/novel.1000
CC	GO:1902494	catalytic complex	2	0.991631	Phvul.009G191100/Phvul.002G271904
CC	GO:0012505	endomembrane system	1	0.992934	novel.1000
CC	GO:0044444	cytoplasmic part	13	0.998218	Phvul.010G033200/Phvul.009G191100/Phvul.007G189900/Phvul.007G160000/Phvul.006G176980/Phvul.006G080600/Phvul.006G007380/Phvul.003G220600/Phvul.001G164200/Phvul.001G158000/novel.957/novel.129/novel.1000
CC	GO:0044422	organelle part	2	0.999981	Phvul.003G195000/novel.1000
CC	GO:0044446	intracellular organelle part	2	0.999981	Phvul.003G195000/novel.1000
MF	GO:0016758	transferase activity, transferring hexosyl groups	57	1.10511e-09	Phvul.011G158500/Phvul.011G138500/Phvul.011G136400/Phvul.011G107000/Phvul.010G162100/Phvul.010G101800/Phvul.010G101600/Phvul.010G042200/Phvul.010G037600/Phvul.010G001300/Phvul.009G242700/Phvul.009G233200/Phvul.009G226000/Phvul.009G090100/Phvul.008G290300/Phvul.008G257200/Phvul.008G151900/Phvul.008G044300/Phvul.008G034300/Phvul.007G135800/Phvul.007G052800/Phvul.007G029800/Phvul.006G208400/Phvul.00…
MF	GO:0016757	transferase activity, transferring glycosyl groups	57	4.55111e-07	Phvul.011G158500/Phvul.011G138500/Phvul.011G136400/Phvul.011G107000/Phvul.010G162100/Phvul.010G101800/Phvul.010G101600/Phvul.010G042200/Phvul.010G037600/Phvul.010G001300/Phvul.009G242700/Phvul.009G233200/Phvul.009G226000/Phvul.009G090100/Phvul.008G290300/Phvul.008G257200/Phvul.008G151900/Phvul.008G044300/Phvul.008G034300/Phvul.007G135800/Phvul.007G052800/Phvul.007G029800/Phvul.006G208400/Phvul.00…
MF	GO:0020037	heme binding	50	2.42197e-06	Phvul.L001623/Phvul.011G161700/Phvul.011G000200/Phvul.010G077200/Phvul.010G022700/Phvul.010G022600/Phvul.010G022400/Phvul.010G013100/Phvul.010G013000/Phvul.010G012900/Phvul.009G244100/Phvul.009G061450/Phvul.009G061325/Phvul.008G249500/Phvul.008G128700/Phvul.008G086800/Phvul.007G106300/Phvul.006G209100/Phvul.006G130000/Phvul.006G129900/Phvul.006G129800/Phvul.006G129700/Phvul.006G129500/Phvul.006G1…
MF	GO:0046906	tetrapyrrole binding	50	3.01161e-06	Phvul.L001623/Phvul.011G161700/Phvul.011G000200/Phvul.010G077200/Phvul.010G022700/Phvul.010G022600/Phvul.010G022400/Phvul.010G013100/Phvul.010G013000/Phvul.010G012900/Phvul.009G244100/Phvul.009G061450/Phvul.009G061325/Phvul.008G249500/Phvul.008G128700/Phvul.008G086800/Phvul.007G106300/Phvul.006G209100/Phvul.006G130000/Phvul.006G129900/Phvul.006G129800/Phvul.006G129700/Phvul.006G129500/Phvul.006G1…
MF	GO:0046527	glucosyltransferase activity	19	1.90814e-05	Phvul.011G107000/Phvul.009G242700/Phvul.009G233200/Phvul.009G226000/Phvul.009G090100/Phvul.007G052800/Phvul.006G058600/Phvul.005G117833/Phvul.005G116551/Phvul.005G116501/Phvul.005G116200/Phvul.005G002600/Phvul.005G001000/Phvul.003G147700/Phvul.003G137600/Phvul.003G023000/Phvul.002G271904/Phvul.001G179900/novel.607
MF	GO:0005506	iron ion binding	40	2.1787e-05	Phvul.L001623/Phvul.011G161700/Phvul.011G000200/Phvul.010G077200/Phvul.010G040500/Phvul.010G022700/Phvul.010G022600/Phvul.010G022400/Phvul.010G013100/Phvul.010G013000/Phvul.010G012900/Phvul.009G244100/Phvul.009G061450/Phvul.009G061325/Phvul.008G128700/Phvul.007G106300/Phvul.006G054900/Phvul.006G054850/Phvul.006G054300/Phvul.006G054100/Phvul.005G053400/Phvul.005G002400/Phvul.004G041700/Phvul.004G0…
MF	GO:0016705	oxidoreductase activity, acting on paired donors, with incorporation or reduction of molecular oxygen	40	3.13595e-05	Phvul.L001623/Phvul.011G161700/Phvul.011G000200/Phvul.010G077200/Phvul.010G022700/Phvul.010G022600/Phvul.010G022400/Phvul.010G013100/Phvul.010G013000/Phvul.010G012900/Phvul.009G244100/Phvul.009G061450/Phvul.009G061325/Phvul.008G128700/Phvul.007G106300/Phvul.006G054900/Phvul.006G054850/Phvul.006G054300/Phvul.006G054100/Phvul.005G053400/Phvul.005G002400/Phvul.004G041700/Phvul.004G022000/Phvul.004G0…
MF	GO:0016759	cellulose synthase activity	11	6.9261e-05	Phvul.009G242700/Phvul.009G226000/Phvul.009G090100/Phvul.006G058600/Phvul.005G117833/Phvul.005G116551/Phvul.005G116501/Phvul.005G116200/Phvul.005G001000/Phvul.003G023000/novel.607
MF	GO:0016760	cellulose synthase (UDP-forming) activity	11	6.9261e-05	Phvul.009G242700/Phvul.009G226000/Phvul.009G090100/Phvul.006G058600/Phvul.005G117833/Phvul.005G116551/Phvul.005G116501/Phvul.005G116200/Phvul.005G001000/Phvul.003G023000/novel.607
MF	GO:0016701	oxidoreductase activity, acting on single donors with incorporation of molecular oxygen	14	7.57118e-05	Phvul.010G135800/Phvul.010G135701/Phvul.010G134900/Phvul.010G134800/Phvul.008G161000/Phvul.007G055600/Phvul.006G205400/Phvul.006G185300/Phvul.006G156300/Phvul.006G017100/Phvul.006G016900/Phvul.005G156900/Phvul.005G156800/Phvul.002G306200
MF	GO:0004568	chitinase activity	6	0.000194718	Phvul.011G051500/Phvul.009G116700/Phvul.009G116600/Phvul.007G208900/Phvul.005G155800/Phvul.002G114100
MF	GO:0035251	UDP-glucosyltransferase activity	13	0.000343703	Phvul.009G242700/Phvul.009G226000/Phvul.009G090100/Phvul.006G058600/Phvul.005G117833/Phvul.005G116551/Phvul.005G116501/Phvul.005G116200/Phvul.005G002600/Phvul.005G001000/Phvul.003G023000/Phvul.002G271904/novel.607
MF	GO:0016702	oxidoreductase activity, acting on single donors with incorporation of molecular oxygen, incorporation of two atoms of oxygen	11	0.000407769	Phvul.010G135800/Phvul.010G135701/Phvul.010G134900/Phvul.010G134800/Phvul.007G055600/Phvul.006G185300/Phvul.006G156300/Phvul.006G017100/Phvul.006G016900/Phvul.005G156900/Phvul.005G156800
MF	GO:0004553	hydrolase activity, hydrolyzing O-glycosyl compounds	42	0.000447671	Phvul.L010743/Phvul.011G200700/Phvul.011G167300/Phvul.011G107700/Phvul.011G107000/Phvul.011G056400/Phvul.011G051500/Phvul.010G092400/Phvul.010G023800/Phvul.009G233200/Phvul.009G151200/Phvul.009G116700/Phvul.009G116600/Phvul.008G097700/Phvul.008G097600/Phvul.008G097200/Phvul.007G218400/Phvul.007G208900/Phvul.007G145900/Phvul.007G052800/Phvul.006G151300/Phvul.006G125100/Phvul.006G092100/Phvul.006G0…
MF	GO:0016798	hydrolase activity, acting on glycosyl bonds	43	0.000578608	Phvul.L010743/Phvul.011G200700/Phvul.011G167300/Phvul.011G107700/Phvul.011G107000/Phvul.011G056400/Phvul.011G051500/Phvul.010G092400/Phvul.010G023800/Phvul.009G233200/Phvul.009G151200/Phvul.009G116700/Phvul.009G116600/Phvul.008G097700/Phvul.008G097600/Phvul.008G097200/Phvul.007G218400/Phvul.007G208900/Phvul.007G145900/Phvul.007G052800/Phvul.006G151300/Phvul.006G125100/Phvul.006G092100/Phvul.006G0…
MF	GO:0051213	dioxygenase activity	11	0.00066938	Phvul.010G135800/Phvul.010G135701/Phvul.010G134900/Phvul.010G134800/Phvul.007G055600/Phvul.006G185300/Phvul.006G156300/Phvul.006G017100/Phvul.006G016900/Phvul.005G156900/Phvul.005G156800
MF	GO:0043531	ADP binding	36	0.00101579	Phvul.011G192900/Phvul.011G014500/Phvul.011G014400/Phvul.010G132200/Phvul.010G063700/Phvul.010G063000/Phvul.010G054400/Phvul.010G029700/Phvul.010G029100/Phvul.010G029000/Phvul.010G027900/Phvul.010G027700/Phvul.010G027166/Phvul.010G026000/Phvul.010G024351/Phvul.010G024250/Phvul.008G071200/Phvul.007G254700/Phvul.006G041400/Phvul.005G014200/Phvul.004G139700/Phvul.004G076001/Phvul.004G013100/Phvul.00…
MF	GO:0004866	endopeptidase inhibitor activity	7	0.00146894	Phvul.011G166500/Phvul.004G138500/Phvul.004G137600/Phvul.004G129900/Phvul.004G129700/Phvul.004G129600/Phvul.004G129500
MF	GO:0030414	peptidase inhibitor activity	7	0.00146894	Phvul.011G166500/Phvul.004G138500/Phvul.004G137600/Phvul.004G129900/Phvul.004G129700/Phvul.004G129600/Phvul.004G129500
MF	GO:0061134	peptidase regulator activity	7	0.00146894	Phvul.011G166500/Phvul.004G138500/Phvul.004G137600/Phvul.004G129900/Phvul.004G129700/Phvul.004G129600/Phvul.004G129500
MF	GO:0061135	endopeptidase regulator activity	7	0.00146894	Phvul.011G166500/Phvul.004G138500/Phvul.004G137600/Phvul.004G129900/Phvul.004G129700/Phvul.004G129600/Phvul.004G129500
MF	GO:0008194	UDP-glycosyltransferase activity	16	0.00240808	Phvul.009G242700/Phvul.009G226000/Phvul.009G090100/Phvul.008G044300/Phvul.007G029800/Phvul.006G058600/Phvul.005G117833/Phvul.005G116551/Phvul.005G116501/Phvul.005G116200/Phvul.005G002600/Phvul.005G001000/Phvul.003G023000/Phvul.002G271904/Phvul.001G175200/novel.607
MF	GO:0016747	transferase activity, transferring acyl groups other than amino-acyl groups	23	0.00337197	Phvul.L003544/Phvul.011G068900/Phvul.010G162700/Phvul.009G066800/Phvul.008G226200/Phvul.008G032551/Phvul.008G032501/Phvul.007G280800/Phvul.007G252100/Phvul.006G178300/Phvul.006G098800/Phvul.006G098600/Phvul.006G098400/Phvul.006G037000/Phvul.006G035000/Phvul.006G034800/Phvul.006G024700/Phvul.005G109000/Phvul.005G102500/Phvul.003G207300/Phvul.003G011600/Phvul.001G112400/Phvul.001G087800
MF	GO:0008171	O-methyltransferase activity	9	0.004972	Phvul.011G118100/Phvul.009G258700/Phvul.008G250700/Phvul.007G091000/Phvul.007G090100/Phvul.004G172600/Phvul.003G242451/Phvul.002G305200/Phvul.001G268700
MF	GO:0016746	transferase activity, transferring acyl groups	26	0.00723198	Phvul.L003544/Phvul.011G068900/Phvul.010G162700/Phvul.009G066800/Phvul.008G226200/Phvul.008G192000/Phvul.008G032551/Phvul.008G032501/Phvul.007G280800/Phvul.007G252100/Phvul.007G212600/Phvul.006G178300/Phvul.006G098800/Phvul.006G098600/Phvul.006G098400/Phvul.006G037000/Phvul.006G035000/Phvul.006G034800/Phvul.006G024700/Phvul.005G109000/Phvul.005G102500/Phvul.003G207300/Phvul.003G011600/Phvul.001G1…
MF	GO:0016762	xyloglucan:xyloglucosyl transferase activity	6	0.0140049	Phvul.011G107000/Phvul.009G233200/Phvul.007G052800/Phvul.003G147700/Phvul.003G137600/Phvul.001G179900
MF	GO:0016209	antioxidant activity	15	0.0187937	Phvul.008G249500/Phvul.008G086800/Phvul.007G135400/Phvul.006G209100/Phvul.006G130000/Phvul.006G129900/Phvul.006G129800/Phvul.006G129700/Phvul.006G129500/Phvul.006G129200/Phvul.004G132000/Phvul.004G123100/Phvul.004G090800/Phvul.004G018900/Phvul.002G160700
MF	GO:0004601	peroxidase activity	14	0.0223217	Phvul.008G249500/Phvul.008G086800/Phvul.006G209100/Phvul.006G130000/Phvul.006G129900/Phvul.006G129800/Phvul.006G129700/Phvul.006G129500/Phvul.006G129200/Phvul.004G132000/Phvul.004G123100/Phvul.004G090800/Phvul.004G018900/Phvul.002G160700
MF	GO:0016684	oxidoreductase activity, acting on peroxide as acceptor	14	0.0268979	Phvul.008G249500/Phvul.008G086800/Phvul.006G209100/Phvul.006G130000/Phvul.006G129900/Phvul.006G129800/Phvul.006G129700/Phvul.006G129500/Phvul.006G129200/Phvul.004G132000/Phvul.004G123100/Phvul.004G090800/Phvul.004G018900/Phvul.002G160700
MF	GO:0050662	coenzyme binding	31	0.0314908	Phvul.011G189200/Phvul.011G014000/Phvul.010G087100/Phvul.010G078258/Phvul.010G023000/Phvul.008G095400/Phvul.007G018700/Phvul.007G018600/Phvul.006G125700/Phvul.006G125000/Phvul.006G124600/Phvul.006G012501/Phvul.006G002000/Phvul.005G034900/Phvul.005G034666/Phvul.005G034633/Phvul.005G034000/Phvul.004G014732/Phvul.004G014600/Phvul.003G271800/Phvul.002G216900/Phvul.002G204900/Phvul.002G199600/Phvul.00…
MF	GO:0001871	pattern binding	9	0.0375775	Phvul.011G108700/Phvul.010G002900/Phvul.009G131900/Phvul.007G138200/Phvul.006G137300/Phvul.002G298300/Phvul.001G236600/Phvul.001G075600/Phvul.001G066200
MF	GO:0030247	polysaccharide binding	9	0.0375775	Phvul.011G108700/Phvul.010G002900/Phvul.009G131900/Phvul.007G138200/Phvul.006G137300/Phvul.002G298300/Phvul.001G236600/Phvul.001G075600/Phvul.001G066200
MF	GO:0046983	protein dimerization activity	35	0.0420268	Phvul.L002773/Phvul.011G187100/Phvul.011G163600/Phvul.011G118100/Phvul.010G158400/Phvul.010G158200/Phvul.010G078900/Phvul.010G070600/Phvul.010G043400/Phvul.010G043200/Phvul.009G258700/Phvul.009G235700/Phvul.009G231600/Phvul.009G164300/Phvul.009G037300/Phvul.008G250700/Phvul.008G203400/Phvul.008G177500/Phvul.008G160400/Phvul.008G027800/Phvul.007G171333/Phvul.007G101900/Phvul.007G091000/Phvul.007G0…
MF	GO:0004252	serine-type endopeptidase activity	10	0.0547981	Phvul.010G088700/Phvul.008G229500/Phvul.008G229400/Phvul.008G229300/Phvul.008G229000/Phvul.008G228814/Phvul.008G013300/Phvul.006G108700/Phvul.003G227400/Phvul.001G165266
MF	GO:0008236	serine-type peptidase activity	15	0.0586265	Phvul.010G088700/Phvul.009G072900/Phvul.008G229500/Phvul.008G229400/Phvul.008G229300/Phvul.008G229000/Phvul.008G228814/Phvul.008G013300/Phvul.006G168163/Phvul.006G168154/Phvul.006G108700/Phvul.006G021700/Phvul.003G260000/Phvul.003G227400/Phvul.001G165266
MF	GO:0017171	serine hydrolase activity	15	0.0586265	Phvul.010G088700/Phvul.009G072900/Phvul.008G229500/Phvul.008G229400/Phvul.008G229300/Phvul.008G229000/Phvul.008G228814/Phvul.008G013300/Phvul.006G168163/Phvul.006G168154/Phvul.006G108700/Phvul.006G021700/Phvul.003G260000/Phvul.003G227400/Phvul.001G165266
MF	GO:0004497	monooxygenase activity	5	0.0679065	Phvul.008G161000/Phvul.006G205400/Phvul.002G216900/Phvul.001G031600/novel.1421
MF	GO:0050660	flavin adenine dinucleotide binding	13	0.0791103	Phvul.011G014000/Phvul.007G018700/Phvul.007G018600/Phvul.006G125700/Phvul.006G125000/Phvul.006G124600/Phvul.005G034000/Phvul.002G216900/Phvul.002G199600/Phvul.002G122600/Phvul.002G084200/Phvul.001G031600/novel.1421
MF	GO:0051087	chaperone binding	3	0.0889242	Phvul.008G016600/Phvul.008G016500/Phvul.006G167400
MF	GO:0043565	sequence-specific DNA binding	23	0.0913089	Phvul.010G161100/Phvul.010G117200/Phvul.009G137500/Phvul.009G101900/Phvul.009G026900/Phvul.008G045100/Phvul.008G023800/Phvul.007G075400/Phvul.006G147800/Phvul.006G111700/Phvul.005G181800/Phvul.005G080300/Phvul.003G244000/Phvul.003G070300/Phvul.002G240900/Phvul.002G228400/Phvul.002G155300/Phvul.001G214400/Phvul.001G173700/Phvul.001G154700/Phvul.001G119300/Phvul.001G042100/Phvul.001G037000
MF	GO:0004175	endopeptidase activity	15	0.0937534	Phvul.010G088700/Phvul.008G229500/Phvul.008G229400/Phvul.008G229300/Phvul.008G229000/Phvul.008G228814/Phvul.008G013300/Phvul.007G001900/Phvul.006G108700/Phvul.004G021000/Phvul.003G227400/Phvul.002G076700/Phvul.002G076500/Phvul.002G076400/Phvul.001G165266
MF	GO:0015035	protein disulfide oxidoreductase activity	6	0.102126	Phvul.011G122900/Phvul.010G087800/Phvul.007G165900/Phvul.006G181300/Phvul.003G101900/Phvul.001G203500
MF	GO:0016597	amino acid binding	3	0.129884	Phvul.009G133100/Phvul.002G151300/Phvul.001G180200
MF	GO:0015036	disulfide oxidoreductase activity	6	0.13371	Phvul.011G122900/Phvul.010G087800/Phvul.007G165900/Phvul.006G181300/Phvul.003G101900/Phvul.001G203500
MF	GO:0016667	oxidoreductase activity, acting on a sulfur group of donors	7	0.138394	Phvul.011G122900/Phvul.010G087800/Phvul.009G170700/Phvul.007G165900/Phvul.006G181300/Phvul.003G101900/Phvul.001G203500
MF	GO:0016765	transferase activity, transferring alkyl or aryl (other than methyl) groups	5	0.144182	Phvul.010G008800/Phvul.007G228000/Phvul.007G227900/Phvul.006G117300/Phvul.001G225000
MF	GO:0004659	prenyltransferase activity	3	0.144782	Phvul.010G008800/Phvul.007G228000/Phvul.007G227900
MF	GO:0016645	oxidoreductase activity, acting on the CH-NH group of donors	3	0.144782	Phvul.011G014000/Phvul.005G034000/novel.715
MF	GO:0031406	carboxylic acid binding	3	0.160206	Phvul.009G133100/Phvul.002G151300/Phvul.001G180200
MF	GO:0043177	organic acid binding	3	0.160206	Phvul.009G133100/Phvul.002G151300/Phvul.001G180200
MF	GO:0008168	methyltransferase activity	19	0.160239	Phvul.011G118100/Phvul.009G258700/Phvul.009G161800/Phvul.009G022200/Phvul.008G250700/Phvul.008G072400/Phvul.007G091000/Phvul.007G090100/Phvul.006G059200/Phvul.004G172600/Phvul.004G150500/Phvul.004G120000/Phvul.003G255801/Phvul.003G242451/Phvul.002G330400/Phvul.002G305200/Phvul.001G268700/Phvul.001G253400/Phvul.001G124800
MF	GO:0030246	carbohydrate binding	16	0.169746	Phvul.011G108700/Phvul.010G139300/Phvul.010G002900/Phvul.009G131900/Phvul.008G117800/Phvul.007G138200/Phvul.006G137300/Phvul.006G125100/Phvul.005G160000/Phvul.003G264400/Phvul.002G298300/Phvul.001G236600/Phvul.001G234200/Phvul.001G075600/Phvul.001G066200/Phvul.001G040700
MF	GO:0019139	cytokinin dehydrogenase activity	2	0.174193	Phvul.011G014000/Phvul.005G034000
MF	GO:0016741	transferase activity, transferring one-carbon groups	19	0.197257	Phvul.011G118100/Phvul.009G258700/Phvul.009G161800/Phvul.009G022200/Phvul.008G250700/Phvul.008G072400/Phvul.007G091000/Phvul.007G090100/Phvul.006G059200/Phvul.004G172600/Phvul.004G150500/Phvul.004G120000/Phvul.003G255801/Phvul.003G242451/Phvul.002G330400/Phvul.002G305200/Phvul.001G268700/Phvul.001G253400/Phvul.001G124800
MF	GO:0005544	calcium-dependent phospholipid binding	2	0.197672	Phvul.011G209500/Phvul.011G209400
MF	GO:0071949	FAD binding	2	0.197672	Phvul.007G018700/Phvul.007G018600
MF	GO:0005509	calcium ion binding	14	0.214489	Phvul.011G209500/Phvul.011G209400/Phvul.011G181100/Phvul.011G149700/Phvul.010G116000/Phvul.009G131900/Phvul.009G130600/Phvul.008G235100/Phvul.007G265100/Phvul.006G033032/Phvul.003G210000/Phvul.003G172800/Phvul.002G083900/Phvul.001G095600
MF	GO:0046982	protein heterodimerization activity	8	0.219052	Phvul.L002773/Phvul.011G187100/Phvul.011G163600/Phvul.008G203400/Phvul.006G139401/Phvul.006G090400/Phvul.002G269300/Phvul.001G155700
MF	GO:0004559	alpha-mannosidase activity	2	0.221496	Phvul.006G033032/Phvul.003G264400
MF	GO:0015923	mannosidase activity	2	0.221496	Phvul.006G033032/Phvul.003G264400
MF	GO:0010181	FMN binding	3	0.226025	Phvul.011G189200/Phvul.002G043100/Phvul.002G043000
MF	GO:0016614	oxidoreductase activity, acting on CH-OH group of donors	13	0.228131	Phvul.011G134200/Phvul.011G014000/Phvul.010G087100/Phvul.006G125700/Phvul.006G125000/Phvul.006G124600/Phvul.005G034000/Phvul.004G014600/Phvul.004G012500/Phvul.003G271800/Phvul.002G199600/Phvul.002G122600/Phvul.002G084200
MF	GO:0010333	terpene synthase activity	4	0.232677	Phvul.011G144200/Phvul.011G142500/Phvul.006G195600/Phvul.005G135200
MF	GO:0008233	peptidase activity	25	0.234445	Phvul.010G088700/Phvul.009G248500/Phvul.009G072900/Phvul.009G008100/Phvul.008G229500/Phvul.008G229400/Phvul.008G229300/Phvul.008G229000/Phvul.008G228814/Phvul.008G013300/Phvul.007G001900/Phvul.006G168163/Phvul.006G168154/Phvul.006G108700/Phvul.006G021700/Phvul.004G021000/Phvul.003G260000/Phvul.003G227400/Phvul.002G239300/Phvul.002G076700/Phvul.002G076500/Phvul.002G076400/Phvul.001G165266/Phvul.00…
MF	GO:0009055	electron transfer activity	11	0.244444	Phvul.L005501/Phvul.011G122900/Phvul.011G094400/Phvul.010G087800/Phvul.007G165900/Phvul.006G181300/Phvul.006G044500/Phvul.006G000066/Phvul.003G166500/Phvul.003G101900/Phvul.001G203500
MF	GO:0070011	peptidase activity, acting on L-amino acid peptides	24	0.251769	Phvul.010G088700/Phvul.009G248500/Phvul.009G072900/Phvul.009G008100/Phvul.008G229500/Phvul.008G229400/Phvul.008G229300/Phvul.008G229000/Phvul.008G228814/Phvul.008G013300/Phvul.007G001900/Phvul.006G168163/Phvul.006G168154/Phvul.006G108700/Phvul.006G021700/Phvul.004G021000/Phvul.003G260000/Phvul.003G227400/Phvul.002G239300/Phvul.002G076700/Phvul.002G076500/Phvul.002G076400/Phvul.001G165266/novel.955
MF	GO:0016709	oxidoreductase activity, acting on paired donors, with incorporation or reduction of molecular oxygen, NAD(P)H as one donor, and incorporation of one atom of oxygen	3	0.26065	Phvul.002G216900/Phvul.001G031600/novel.1421
MF	GO:0016838	carbon-oxygen lyase activity, acting on phosphates	4	0.260829	Phvul.011G144200/Phvul.011G142500/Phvul.006G195600/Phvul.005G135200
MF	GO:0015267	channel activity	5	0.268708	Phvul.006G179300/Phvul.006G164300/Phvul.004G054600/Phvul.003G160800/novel.1154
MF	GO:0022803	passive transmembrane transporter activity	5	0.268708	Phvul.006G179300/Phvul.006G164300/Phvul.004G054600/Phvul.003G160800/novel.1154
MF	GO:0005507	copper ion binding	6	0.272082	Phvul.010G073800/Phvul.010G005900/Phvul.006G156400/Phvul.006G011600/Phvul.003G247700/Phvul.003G040402
MF	GO:0004222	metalloendopeptidase activity	4	0.275144	Phvul.004G021000/Phvul.002G076700/Phvul.002G076500/Phvul.002G076400
MF	GO:0019842	vitamin binding	6	0.28314	Phvul.010G078258/Phvul.008G095400/Phvul.006G012501/Phvul.006G002000/Phvul.002G204900/Phvul.001G250600
MF	GO:0004185	serine-type carboxypeptidase activity	4	0.31874	Phvul.009G072900/Phvul.006G168163/Phvul.006G168154/Phvul.006G021700
MF	GO:0030170	pyridoxal phosphate binding	5	0.318884	Phvul.010G078258/Phvul.006G012501/Phvul.006G002000/Phvul.002G204900/Phvul.001G250600
MF	GO:0070279	vitamin B6 binding	5	0.318884	Phvul.010G078258/Phvul.006G012501/Phvul.006G002000/Phvul.002G204900/Phvul.001G250600
MF	GO:0004180	carboxypeptidase activity	4	0.348106	Phvul.009G072900/Phvul.006G168163/Phvul.006G168154/Phvul.006G021700
MF	GO:0004857	enzyme inhibitor activity	10	0.369812	Phvul.011G166500/Phvul.010G079900/Phvul.004G138500/Phvul.004G137600/Phvul.004G129900/Phvul.004G129700/Phvul.004G129600/Phvul.004G129500/Phvul.003G116900/Phvul.002G060750
MF	GO:0015238	drug transmembrane transporter activity	5	0.37004	Phvul.003G064300/Phvul.002G326700/Phvul.002G149300/Phvul.001G108200/Phvul.001G103600
MF	GO:0008237	metallopeptidase activity	4	0.377504	Phvul.004G021000/Phvul.002G076700/Phvul.002G076500/Phvul.002G076400
MF	GO:0070008	serine-type exopeptidase activity	4	0.392163	Phvul.009G072900/Phvul.006G168163/Phvul.006G168154/Phvul.006G021700
MF	GO:0000287	magnesium ion binding	6	0.420222	Phvul.011G144200/Phvul.011G142500/Phvul.009G191100/Phvul.008G095400/Phvul.006G195600/Phvul.005G135200
MF	GO:0022857	transmembrane transporter activity	33	0.431283	Phvul.L003237/Phvul.010G062200/Phvul.009G248400/Phvul.009G030800/Phvul.008G112800/Phvul.008G094900/Phvul.007G273200/Phvul.007G023700/Phvul.006G179300/Phvul.006G164300/Phvul.006G074400/Phvul.006G055800/Phvul.006G053800/Phvul.006G052200/Phvul.005G009500/Phvul.005G009300/Phvul.004G177200/Phvul.004G163600/Phvul.004G054600/Phvul.003G166000/Phvul.003G160800/Phvul.003G064300/Phvul.003G052900/Phvul.003G0…
MF	GO:0022836	gated channel activity	2	0.433373	Phvul.006G179300/Phvul.004G054600
MF	GO:0022839	ion gated channel activity	2	0.433373	Phvul.006G179300/Phvul.004G054600
MF	GO:0005216	ion channel activity	4	0.450102	Phvul.006G179300/Phvul.006G164300/Phvul.004G054600/Phvul.003G160800
MF	GO:0022838	substrate-specific channel activity	4	0.450102	Phvul.006G179300/Phvul.006G164300/Phvul.004G054600/Phvul.003G160800
MF	GO:0004871	signal transducer activity	4	0.464328	Phvul.010G145400/Phvul.006G179300/Phvul.005G166200/Phvul.003G010900
MF	GO:0003684	damaged DNA binding	1	0.480734	Phvul.005G179300
MF	GO:0004190	aspartic-type endopeptidase activity	1	0.480734	Phvul.007G001900
MF	GO:0015932	nucleobase-containing compound transmembrane transporter activity	1	0.480734	Phvul.003G166000
MF	GO:0016157	sucrose synthase activity	1	0.480734	Phvul.005G002600
MF	GO:0016655	oxidoreductase activity, acting on NAD(P)H, quinone or similar compound as acceptor	1	0.480734	Phvul.006G044500
MF	GO:0016671	oxidoreductase activity, acting on a sulfur group of donors, disulfide as acceptor	1	0.480734	Phvul.009G170700
MF	GO:0016679	oxidoreductase activity, acting on diphenols and related substances as donors	1	0.480734	Phvul.008G073200
MF	GO:0016799	hydrolase activity, hydrolyzing N-glycosyl compounds	1	0.480734	Phvul.005G179300
MF	GO:0070001	aspartic-type peptidase activity	1	0.480734	Phvul.007G001900
MF	GO:1901505	carbohydrate derivative transmembrane transporter activity	1	0.480734	Phvul.003G166000
MF	GO:0004674	protein serine/threonine kinase activity	2	0.497578	Phvul.011G108700/Phvul.005G167700
MF	GO:0016651	oxidoreductase activity, acting on NAD(P)H	2	0.497578	Phvul.006G044500/Phvul.002G160700
MF	GO:0008519	ammonium transmembrane transporter activity	1	0.513686	Phvul.008G094900
MF	GO:0016872	intramolecular lyase activity	1	0.513686	Phvul.002G276500
MF	GO:0140103	catalytic activity, acting on a glycoprotein	1	0.513686	Phvul.003G118400
MF	GO:0005516	calmodulin binding	2	0.517925	Phvul.001G226100/Phvul.001G226000
MF	GO:0005543	phospholipid binding	3	0.518954	Phvul.011G209500/Phvul.011G209400/Phvul.004G131400
MF	GO:0008238	exopeptidase activity	4	0.533221	Phvul.009G072900/Phvul.006G168163/Phvul.006G168154/Phvul.006G021700
MF	GO:0015103	inorganic anion transmembrane transporter activity	2	0.537716	Phvul.004G054600/Phvul.001G056300
MF	GO:0004525	ribonuclease III activity	1	0.544549	Phvul.006G111800
MF	GO:0030983	mismatched DNA binding	1	0.544549	Phvul.007G144100
MF	GO:0032296	double-stranded RNA-specific ribonuclease activity	1	0.544549	Phvul.006G111800
MF	GO:0008080	N-acetyltransferase activity	3	0.550097	Phvul.006G035000/Phvul.006G034800/Phvul.003G207300
MF	GO:0051287	NAD binding	3	0.565215	Phvul.010G087100/Phvul.004G014732/Phvul.004G014600
MF	GO:0003872	6-phosphofructokinase activity	1	0.573455	Phvul.006G145300
MF	GO:0016160	amylase activity	1	0.573455	Phvul.011G107700
MF	GO:0046912	transferase activity, transferring acyl groups, acyl groups converted into alkyl on transfer	1	0.573455	Phvul.001G091600
MF	GO:1901681	sulfur compound binding	1	0.573455	Phvul.008G095400
MF	GO:0016879	ligase activity, forming carbon-nitrogen bonds	2	0.575585	Phvul.008G259900/Phvul.003G274700
MF	GO:0016410	N-acyltransferase activity	3	0.580018	Phvul.006G035000/Phvul.006G034800/Phvul.003G207300
MF	GO:0051082	unfolded protein binding	3	0.580018	Phvul.008G281300/Phvul.007G006200/Phvul.006G182100
MF	GO:0016903	oxidoreductase activity, acting on the aldehyde or oxo group of donors	2	0.593651	Phvul.009G132900/Phvul.001G259000
MF	GO:0003678	DNA helicase activity	1	0.600529	Phvul.010G149500
MF	GO:0003843	1,3-beta-D-glucan synthase activity	1	0.600529	Phvul.002G271904
MF	GO:0003887	DNA-directed DNA polymerase activity	1	0.600529	Phvul.001G259300
MF	GO:0008131	primary amine oxidase activity	1	0.600529	Phvul.003G040402
MF	GO:0051537	2 iron, 2 sulfur cluster binding	1	0.600529	Phvul.008G161000
MF	GO:0005088	Ras guanyl-nucleotide exchange factor activity	1	0.625886	Phvul.005G168700
MF	GO:0005089	Rho guanyl-nucleotide exchange factor activity	1	0.625886	Phvul.005G168700
MF	GO:0008094	DNA-dependent ATPase activity	1	0.625886	Phvul.010G149500
MF	GO:0008443	phosphofructokinase activity	1	0.625886	Phvul.006G145300
MF	GO:0016641	oxidoreductase activity, acting on the CH-NH2 group of donors, oxygen as acceptor	1	0.625886	Phvul.003G040402
MF	GO:0017048	Rho GTPase binding	1	0.625886	Phvul.005G168700
MF	GO:0019200	carbohydrate kinase activity	1	0.625886	Phvul.006G145300
MF	GO:0008081	phosphoric diester hydrolase activity	2	0.628041	Phvul.006G050400/Phvul.006G050300
MF	GO:0046873	metal ion transmembrane transporter activity	4	0.633293	Phvul.010G062200/Phvul.008G112800/Phvul.006G055800/Phvul.003G052900
MF	GO:0016616	oxidoreductase activity, acting on the CH-OH group of donors, NAD or NADP as acceptor	5	0.643426	Phvul.011G134200/Phvul.010G087100/Phvul.004G014600/Phvul.004G012500/Phvul.003G271800
MF	GO:0008509	anion transmembrane transporter activity	3	0.649091	Phvul.007G023700/Phvul.004G054600/Phvul.001G056300
MF	GO:0004970	ionotropic glutamate receptor activity	1	0.649635	Phvul.006G179300
MF	GO:0005230	extracellular ligand-gated ion channel activity	1	0.649635	Phvul.006G179300
MF	GO:0008066	glutamate receptor activity	1	0.649635	Phvul.006G179300
MF	GO:0015276	ligand-gated ion channel activity	1	0.649635	Phvul.006G179300
MF	GO:0016891	endoribonuclease activity, producing 5'-phosphomonoesters	1	0.649635	Phvul.006G111800
MF	GO:0016893	endonuclease activity, active with either ribo- or deoxyribonucleic acids and producing 5'-phosphomonoesters	1	0.649635	Phvul.006G111800
MF	GO:0022824	transmitter-gated ion channel activity	1	0.649635	Phvul.006G179300
MF	GO:0022834	ligand-gated channel activity	1	0.649635	Phvul.006G179300
MF	GO:0022835	transmitter-gated channel activity	1	0.649635	Phvul.006G179300
MF	GO:0030594	neurotransmitter receptor activity	1	0.649635	Phvul.006G179300
MF	GO:0034061	DNA polymerase activity	1	0.649635	Phvul.001G259300
MF	GO:0016835	carbon-oxygen lyase activity	5	0.653567	Phvul.011G144200/Phvul.011G142500/Phvul.009G191100/Phvul.006G195600/Phvul.005G135200
MF	GO:0016407	acetyltransferase activity	3	0.661891	Phvul.006G035000/Phvul.006G034800/Phvul.003G207300
MF	GO:0015297	antiporter activity	6	0.662049	Phvul.006G074400/Phvul.003G064300/Phvul.002G326700/Phvul.002G149300/Phvul.001G108200/Phvul.001G103600
MF	GO:0016788	hydrolase activity, acting on ester bonds	24	0.665899	Phvul.010G079900/Phvul.010G001100/Phvul.008G162800/Phvul.008G147700/Phvul.008G109001/Phvul.008G103700/Phvul.007G212000/Phvul.007G182500/Phvul.007G156000/Phvul.006G177800/Phvul.006G177700/Phvul.006G111800/Phvul.006G107400/Phvul.006G107100/Phvul.006G050400/Phvul.006G050300/Phvul.006G045800/Phvul.006G023000/Phvul.006G012300/Phvul.004G175200/Phvul.004G013900/Phvul.003G170632/Phvul.003G030200/Phvul.00…
MF	GO:0048038	quinone binding	1	0.671879	Phvul.003G040402
MF	GO:0004386	helicase activity	2	0.689945	Phvul.010G149500/Phvul.006G027200
MF	GO:0004888	transmembrane signaling receptor activity	1	0.692711	Phvul.006G179300
MF	GO:0031072	heat shock protein binding	1	0.692711	Phvul.007G006200
MF	GO:0140097	catalytic activity, acting on DNA	3	0.698242	Phvul.010G149500/Phvul.005G179300/Phvul.001G259300
MF	GO:0015291	secondary active transmembrane transporter activity	6	0.70548	Phvul.006G074400/Phvul.003G064300/Phvul.002G326700/Phvul.002G149300/Phvul.001G108200/Phvul.001G103600
MF	GO:0044877	protein-containing complex binding	1	0.712223	Phvul.003G010900
MF	GO:0045735	nutrient reservoir activity	3	0.72078	Phvul.007G207800/Phvul.007G206600/Phvul.007G192800
MF	GO:0030234	enzyme regulator activity	10	0.724985	Phvul.011G166500/Phvul.010G079900/Phvul.004G138500/Phvul.004G137600/Phvul.004G129900/Phvul.004G129700/Phvul.004G129600/Phvul.004G129500/Phvul.003G116900/Phvul.002G060750
MF	GO:0016638	oxidoreductase activity, acting on the CH-NH2 group of donors	1	0.730497	Phvul.003G040402
MF	GO:0008375	acetylglucosaminyltransferase activity	2	0.730601	Phvul.008G044300/Phvul.007G029800
MF	GO:0016887	ATPase activity	10	0.737368	Phvul.010G149500/Phvul.009G248400/Phvul.009G189300/Phvul.006G053800/Phvul.006G052200/Phvul.005G173750/Phvul.005G173700/Phvul.003G227400/Phvul.001G130900/novel.968
MF	GO:0042623	ATPase activity, coupled	5	0.74455	Phvul.010G149500/Phvul.009G248400/Phvul.006G053800/Phvul.006G052200/Phvul.003G227400
MF	GO:0005342	organic acid transmembrane transporter activity	1	0.747612	Phvul.007G023700
MF	GO:0008146	sulfotransferase activity	1	0.747612	Phvul.011G199900
MF	GO:0015171	amino acid transmembrane transporter activity	1	0.747612	Phvul.007G023700
MF	GO:0016782	transferase activity, transferring sulfur-containing groups	1	0.747612	Phvul.011G199900
MF	GO:0046943	carboxylic acid transmembrane transporter activity	1	0.747612	Phvul.007G023700
MF	GO:0004519	endonuclease activity	2	0.755117	Phvul.006G111800/Phvul.003G030200
MF	GO:0098772	molecular function regulator	11	0.758655	Phvul.011G166500/Phvul.010G079900/Phvul.005G168700/Phvul.004G138500/Phvul.004G137600/Phvul.004G129900/Phvul.004G129700/Phvul.004G129600/Phvul.004G129500/Phvul.003G116900/Phvul.002G060750
MF	GO:0003993	acid phosphatase activity	1	0.763641	Phvul.003G170632
MF	GO:0005085	guanyl-nucleotide exchange factor activity	1	0.778653	Phvul.005G168700
MF	GO:0015079	potassium ion transmembrane transporter activity	1	0.778653	Phvul.003G052900
MF	GO:0016620	oxidoreductase activity, acting on the aldehyde or oxo group of donors, NAD or NADP as acceptor	1	0.778653	Phvul.001G259000
MF	GO:0008234	cysteine-type peptidase activity	4	0.780133	Phvul.009G248500/Phvul.009G008100/Phvul.002G239300/novel.955
MF	GO:0008514	organic anion transmembrane transporter activity	1	0.792713	Phvul.007G023700
MF	GO:0008374	O-acyltransferase activity	1	0.80588	Phvul.005G102500
MF	GO:0019899	enzyme binding	2	0.826284	Phvul.008G049600/Phvul.005G168700
MF	GO:0015075	ion transmembrane transporter activity	14	0.837697	Phvul.010G062200/Phvul.008G112800/Phvul.008G094900/Phvul.007G023700/Phvul.006G179300/Phvul.006G164300/Phvul.006G074400/Phvul.006G055800/Phvul.004G177200/Phvul.004G054600/Phvul.003G160800/Phvul.003G052900/Phvul.002G179900/Phvul.001G056300
MF	GO:0000989	transcription factor activity, transcription factor binding	1	0.840578	Phvul.003G207300
MF	GO:0003712	transcription cofactor activity	1	0.840578	Phvul.003G207300
MF	GO:0017016	Ras GTPase binding	1	0.840578	Phvul.005G168700
MF	GO:0031267	small GTPase binding	1	0.840578	Phvul.005G168700
MF	GO:0022804	active transmembrane transporter activity	9	0.84585	Phvul.009G248400/Phvul.006G074400/Phvul.006G053800/Phvul.006G052200/Phvul.003G064300/Phvul.002G326700/Phvul.002G149300/Phvul.001G108200/Phvul.001G103600
MF	GO:0008289	lipid binding	4	0.84911	Phvul.011G209500/Phvul.011G209400/Phvul.005G168900/Phvul.004G131400
MF	GO:0003743	translation initiation factor activity	1	0.850708	Phvul.006G043900
MF	GO:0030599	pectinesterase activity	3	0.856436	Phvul.010G079900/Phvul.007G212000/Phvul.004G175200
MF	GO:0016829	lyase activity	8	0.856543	Phvul.011G144200/Phvul.011G142500/Phvul.009G226600/Phvul.009G191100/Phvul.006G195600/Phvul.005G135200/Phvul.003G281200/Phvul.002G204900
MF	GO:0042626	ATPase activity, coupled to transmembrane movement of substances	3	0.862595	Phvul.009G248400/Phvul.006G053800/Phvul.006G052200
MF	GO:0043492	ATPase activity, coupled to movement of substances	3	0.862595	Phvul.009G248400/Phvul.006G053800/Phvul.006G052200
MF	GO:0008017	microtubule binding	3	0.86852	Phvul.009G003000/Phvul.006G140300/Phvul.002G316200
MF	GO:0016627	oxidoreductase activity, acting on the CH-CH group of donors	1	0.86908	Phvul.004G094000
MF	GO:0015318	inorganic molecular entity transmembrane transporter activity	12	0.869385	Phvul.010G062200/Phvul.008G112800/Phvul.007G023700/Phvul.006G179300/Phvul.006G164300/Phvul.006G074400/Phvul.006G055800/Phvul.004G054600/Phvul.003G160800/Phvul.003G052900/Phvul.002G179900/Phvul.001G056300
MF	GO:0015399	primary active transmembrane transporter activity	3	0.874219	Phvul.009G248400/Phvul.006G053800/Phvul.006G052200
MF	GO:0015405	P-P-bond-hydrolysis-driven transmembrane transporter activity	3	0.874219	Phvul.009G248400/Phvul.006G053800/Phvul.006G052200
MF	GO:0008324	cation transmembrane transporter activity	8	0.876664	Phvul.010G062200/Phvul.008G112800/Phvul.008G094900/Phvul.006G074400/Phvul.006G055800/Phvul.004G177200/Phvul.003G052900/Phvul.002G179900
MF	GO:0004521	endoribonuclease activity	1	0.877401	Phvul.006G111800
MF	GO:0016831	carboxy-lyase activity	1	0.877401	Phvul.002G204900
MF	GO:0004842	ubiquitin-protein transferase activity	3	0.879698	Phvul.007G136300/Phvul.006G142800/Phvul.001G196000
MF	GO:0015631	tubulin binding	3	0.879698	Phvul.009G003000/Phvul.006G140300/Phvul.002G316200
MF	GO:0019787	ubiquitin-like protein transferase activity	3	0.879698	Phvul.007G136300/Phvul.006G142800/Phvul.001G196000
MF	GO:0003779	actin binding	1	0.892491	Phvul.001G086400
MF	GO:0038023	signaling receptor activity	1	0.892491	Phvul.006G179300
MF	GO:0050661	NADP binding	1	0.892491	Phvul.010G023000
MF	GO:0060089	molecular transducer activity	1	0.892491	Phvul.006G179300
MF	GO:0051020	GTPase binding	1	0.905726	Phvul.005G168700
MF	GO:0051536	iron-sulfur cluster binding	2	0.906184	Phvul.011G094400/Phvul.008G161000
MF	GO:0051540	metal cluster binding	2	0.906184	Phvul.011G094400/Phvul.008G161000
MF	GO:0000988	transcription factor activity, protein binding	1	0.91172	Phvul.003G207300
MF	GO:0004650	polygalacturonase activity	2	0.919927	Phvul.009G151200/Phvul.006G028800
MF	GO:0016836	hydro-lyase activity	1	0.92259	Phvul.009G191100
MF	GO:0022890	inorganic cation transmembrane transporter activity	6	0.922988	Phvul.010G062200/Phvul.008G112800/Phvul.006G074400/Phvul.006G055800/Phvul.003G052900/Phvul.002G179900
MF	GO:0003777	microtubule motor activity	2	0.924071	Phvul.009G003000/Phvul.002G316200
MF	GO:0008092	cytoskeletal protein binding	4	0.930627	Phvul.009G003000/Phvul.006G140300/Phvul.002G316200/Phvul.001G086400
MF	GO:0004540	ribonuclease activity	1	0.932123	Phvul.006G111800
MF	GO:0015298	solute:cation antiporter activity	1	0.93644	Phvul.006G074400
MF	GO:0015299	solute:proton antiporter activity	1	0.93644	Phvul.006G074400
MF	GO:0052689	carboxylic ester hydrolase activity	3	0.939807	Phvul.010G079900/Phvul.007G212000/Phvul.004G175200
MF	GO:0003899	DNA-directed 5'-3' RNA polymerase activity	1	0.940483	Phvul.002G153700
MF	GO:0003690	double-stranded DNA binding	1	0.954243	Phvul.007G144100
MF	GO:0034062	5'-3' RNA polymerase activity	1	0.957155	Phvul.002G153700
MF	GO:0097747	RNA polymerase activity	1	0.957155	Phvul.002G153700
MF	GO:0016779	nucleotidyltransferase activity	3	0.959063	Phvul.011G044000/Phvul.002G153700/Phvul.001G259300
MF	GO:0003924	GTPase activity	1	0.959881	Phvul.003G010900
MF	GO:0008135	translation factor activity, RNA binding	1	0.962435	Phvul.006G043900
MF	GO:0042578	phosphoric ester hydrolase activity	3	0.962881	Phvul.006G050400/Phvul.006G050300/Phvul.003G170632
MF	GO:0015077	monovalent inorganic cation transmembrane transporter activity	3	0.967986	Phvul.006G074400/Phvul.003G052900/Phvul.002G179900
MF	GO:0016830	carbon-carbon lyase activity	1	0.969161	Phvul.002G204900
MF	GO:0015078	proton transmembrane transporter activity	2	0.971531	Phvul.006G074400/Phvul.002G179900
MF	GO:0003774	motor activity	2	0.973072	Phvul.009G003000/Phvul.002G316200
MF	GO:0005198	structural molecule activity	10	0.973103	Phvul.010G033200/Phvul.007G189900/Phvul.006G176980/Phvul.006G080600/Phvul.006G007380/Phvul.004G098301/Phvul.001G164200/Phvul.001G158000/novel.957/novel.129
MF	GO:0003735	structural constituent of ribosome	9	0.975371	Phvul.010G033200/Phvul.007G189900/Phvul.006G176980/Phvul.006G080600/Phvul.006G007380/Phvul.001G164200/Phvul.001G158000/novel.957/novel.129
MF	GO:0017111	nucleoside-triphosphatase activity	14	0.975685	Phvul.010G149500/Phvul.009G248400/Phvul.009G189300/Phvul.009G003000/Phvul.006G053800/Phvul.006G052200/Phvul.006G027200/Phvul.005G173750/Phvul.005G173700/Phvul.003G227400/Phvul.003G010900/Phvul.002G316200/Phvul.001G130900/novel.968
MF	GO:0016462	pyrophosphatase activity	14	0.981648	Phvul.010G149500/Phvul.009G248400/Phvul.009G189300/Phvul.009G003000/Phvul.006G053800/Phvul.006G052200/Phvul.006G027200/Phvul.005G173750/Phvul.005G173700/Phvul.003G227400/Phvul.003G010900/Phvul.002G316200/Phvul.001G130900/novel.968
MF	GO:0016791	phosphatase activity	1	0.981781	Phvul.003G170632
MF	GO:0004518	nuclease activity	2	0.981816	Phvul.006G111800/Phvul.003G030200
MF	GO:0016818	hydrolase activity, acting on acid anhydrides, in phosphorus-containing anhydrides	14	0.985798	Phvul.010G149500/Phvul.009G248400/Phvul.009G189300/Phvul.009G003000/Phvul.006G053800/Phvul.006G052200/Phvul.006G027200/Phvul.005G173750/Phvul.005G173700/Phvul.003G227400/Phvul.003G010900/Phvul.002G316200/Phvul.001G130900/novel.968
MF	GO:0016817	hydrolase activity, acting on acid anhydrides	14	0.986692	Phvul.010G149500/Phvul.009G248400/Phvul.009G189300/Phvul.009G003000/Phvul.006G053800/Phvul.006G052200/Phvul.006G027200/Phvul.005G173750/Phvul.005G173700/Phvul.003G227400/Phvul.003G010900/Phvul.002G316200/Phvul.001G130900/novel.968
MF	GO:0016874	ligase activity	2	0.988456	Phvul.008G259900/Phvul.003G274700
MF	GO:0019001	guanyl nucleotide binding	5	0.99516	Phvul.005G099300/Phvul.005G006300/Phvul.005G006200/Phvul.003G161100/Phvul.003G010900
MF	GO:0001883	purine nucleoside binding	4	0.997959	Phvul.005G099300/Phvul.005G006300/Phvul.005G006200/Phvul.003G161100
MF	GO:0005525	GTP binding	4	0.997959	Phvul.005G099300/Phvul.005G006300/Phvul.005G006200/Phvul.003G161100
MF	GO:0032549	ribonucleoside binding	4	0.997959	Phvul.005G099300/Phvul.005G006300/Phvul.005G006200/Phvul.003G161100
MF	GO:0032550	purine ribonucleoside binding	4	0.997959	Phvul.005G099300/Phvul.005G006300/Phvul.005G006200/Phvul.003G161100
MF	GO:0032561	guanyl ribonucleotide binding	4	0.997959	Phvul.005G099300/Phvul.005G006300/Phvul.005G006200/Phvul.003G161100
MF	GO:0001882	nucleoside binding	4	0.998061	Phvul.005G099300/Phvul.005G006300/Phvul.005G006200/Phvul.003G161100
MF	GO:0016853	isomerase activity	1	0.999576	Phvul.002G276500
MF	GO:0140098	catalytic activity, acting on RNA	2	0.999828	Phvul.006G111800/Phvul.002G153700
MF	GO:0003723	RNA binding	6	0.999924	Phvul.009G161800/Phvul.009G047833/Phvul.006G111800/Phvul.006G043900/novel.222/novel.1376

## Sheet: Supplementary Table 7
Supplementary Table 7 KEGG enrichment analysis of 1688 DEGs.
KEGGID	Description	Count	pvalue	geneID
gmx00940	Phenylpropanoid biosynthesis	32	3.77408e-06	Phvul.011G200700/Phvul.010G162700/Phvul.008G249500/Phvul.008G097700/Phvul.008G097600/Phvul.008G097200/Phvul.008G086800/Phvul.007G096300/Phvul.006G209100/Phvul.006G200600/Phvul.006G151300/Phvul.006G130000/Phvul.006G129900/Phvul.006G129800/Phvul.006G129700/Phvul.006G129500/Phvul.006G129200/Phvul.006G037000/Phvul.006G024700/Phvul.004G172600/Phvul.004G132000/Phvul.004G123100/Phvul.004G090800/Phvul.00…
gmx00591	Linoleic acid metabolism	11	4.11038e-06	Phvul.010G135800/Phvul.010G135701/Phvul.010G134900/Phvul.010G134800/Phvul.007G055600/Phvul.006G185300/Phvul.006G156300/Phvul.006G017100/Phvul.006G016900/Phvul.005G156900/Phvul.005G156800
gmx00909	Sesquiterpenoid and triterpenoid biosynthesis	10	1.6626e-05	Phvul.010G165100/Phvul.008G128700/Phvul.006G195600/Phvul.006G194200/Phvul.006G156900/Phvul.006G156500/Phvul.006G156100/Phvul.002G216900/Phvul.001G031600/novel.1421
gmx00945	Stilbenoid, diarylheptanoid and gingerol biosynthesis	9	0.000886293	Phvul.011G118100/Phvul.010G162700/Phvul.008G250700/Phvul.006G037000/Phvul.006G024700/Phvul.004G172600/Phvul.003G242451/Phvul.002G305200/Phvul.001G112400
gmx00941	Flavonoid biosynthesis	12	0.00117656	Phvul.L001623/Phvul.010G162700/Phvul.006G037000/Phvul.006G024700/Phvul.004G172600/Phvul.003G242451/Phvul.002G305200/Phvul.002G276500/Phvul.002G184300/Phvul.002G152700/Phvul.001G112400/Phvul.001G012800
gmx00592	alpha-Linolenic acid metabolism	11	0.00215538	Phvul.011G189200/Phvul.010G049800/Phvul.009G061325/Phvul.006G185300/Phvul.006G017100/Phvul.006G016900/Phvul.004G018900/Phvul.003G011600/Phvul.003G010700/Phvul.002G043100/Phvul.002G043000
gmx00960	Tropane, piperidine and pyridine alkaloid biosynthesis	8	0.00372764	Phvul.008G116600/Phvul.008G116500/Phvul.008G116200/Phvul.008G116100/Phvul.008G115900/Phvul.003G040402/Phvul.001G250600/Phvul.001G234700
gmx04075	Plant hormone signal transduction	30	0.00699988	Phvul.011G153400/Phvul.010G151732/Phvul.010G145400/Phvul.009G225300/Phvul.009G120700/Phvul.009G111800/Phvul.009G026900/Phvul.007G189400/Phvul.007G127800/Phvul.006G216400/Phvul.006G197500/Phvul.006G197300/Phvul.006G197100/Phvul.006G196900/Phvul.006G106100/Phvul.005G172900/Phvul.005G166200/Phvul.005G106500/Phvul.003G238700/Phvul.003G147700/Phvul.003G137600/Phvul.003G129200/Phvul.003G021000/Phvul.00…
gmx00196	Photosynthesis - antenna proteins	6	0.00852446	Phvul.004G093394/Phvul.004G093194/Phvul.004G092694/Phvul.004G091988/Phvul.004G089794/Phvul.002G154700
gmx00460	Cyanoamino acid metabolism	10	0.0101056	Phvul.011G200700/Phvul.008G097700/Phvul.008G097600/Phvul.008G097200/Phvul.006G151300/Phvul.003G076800/Phvul.002G313300/Phvul.001G266600/Phvul.001G076750/Phvul.001G076700
gmx00944	Flavone and flavonol biosynthesis	4	0.0123741	Phvul.L001623/Phvul.011G138500/Phvul.011G136400/Phvul.007G135800
gmx00500	Starch and sucrose metabolism	19	0.0189037	Phvul.011G200700/Phvul.011G107700/Phvul.011G044000/Phvul.011G023700/Phvul.010G137800/Phvul.008G172400/Phvul.008G097700/Phvul.008G097600/Phvul.008G097200/Phvul.007G218400/Phvul.006G151300/Phvul.006G125100/Phvul.005G008200/Phvul.005G002600/Phvul.003G076800/Phvul.002G168400/Phvul.001G209500/Phvul.001G076750/Phvul.001G076700
gmx00904	Diterpenoid biosynthesis	5	0.02943	Phvul.010G087500/Phvul.010G022700/Phvul.010G022600/Phvul.005G173500/Phvul.005G061000
gmx00900	Terpenoid backbone biosynthesis	8	0.0425075	Phvul.010G023000/Phvul.008G268200/Phvul.008G268100/Phvul.006G044800/Phvul.005G135200/Phvul.003G287900/Phvul.003G271800/novel.758
gmx00360	Phenylalanine metabolism	5	0.0708732	Phvul.008G194300/Phvul.007G096300/Phvul.003G040402/Phvul.001G250600/Phvul.001G177700
gmx00350	Tyrosine metabolism	6	0.0724821	Phvul.L002337/Phvul.008G207900/Phvul.008G194300/Phvul.008G073200/Phvul.003G040402/Phvul.001G250600
gmx00380	Tryptophan metabolism	6	0.0724821	Phvul.L009143/Phvul.006G035000/Phvul.006G034800/Phvul.004G049600/Phvul.004G049500/Phvul.002G075200
gmx00908	Zeatin biosynthesis	5	0.0775548	Phvul.011G014000/Phvul.005G034000/Phvul.001G182800/Phvul.001G182300/Phvul.001G182100
gmx04016	MAPK signaling pathway - plant	15	0.0891757	Phvul.009G116700/Phvul.009G116600/Phvul.009G082532/Phvul.007G127800/Phvul.006G216400/Phvul.006G197500/Phvul.006G197300/Phvul.006G197100/Phvul.006G196900/Phvul.006G106100/Phvul.002G160700/Phvul.002G114100/Phvul.001G160500/Phvul.001G075400/novel.858
gmx00100	Steroid biosynthesis	5	0.107498	Phvul.010G013200/Phvul.002G216900/Phvul.002G074300/Phvul.001G031600/novel.1421
gmx00630	Glyoxylate and dicarboxylate metabolism	8	0.109821	Phvul.010G087100/Phvul.006G122900/Phvul.004G064800/Phvul.004G014732/Phvul.004G014600/Phvul.002G313300/Phvul.002G180300/Phvul.001G266600
gmx00130	Ubiquinone and other terpenoid-quinone biosynthesis	6	0.12576	Phvul.011G152500/Phvul.010G008800/Phvul.008G194300/Phvul.007G228000/Phvul.007G227900/Phvul.003G147000
gmx00480	Glutathione metabolism	9	0.141335	Phvul.011G178400/Phvul.010G074700/Phvul.008G195600/Phvul.008G113700/Phvul.007G134700/Phvul.006G087500/Phvul.006G023500/Phvul.006G022600/Phvul.006G020800
gmx00330	Arginine and proline metabolism	6	0.149597	Phvul.L009143/Phvul.L001677/Phvul.009G002500/Phvul.008G022000/Phvul.004G047900/Phvul.003G192100
gmx00670	One carbon pool by folate	3	0.166218	Phvul.002G313300/Phvul.001G266600/novel.715
gmx00052	Galactose metabolism	6	0.166535	Phvul.011G023700/Phvul.010G137800/Phvul.008G282600/Phvul.006G125100/Phvul.005G008200/Phvul.004G007100
gmx00260	Glycine, serine and threonine metabolism	7	0.176285	Phvul.010G087100/Phvul.010G078258/Phvul.008G171600/Phvul.003G040402/Phvul.002G313300/Phvul.002G048100/Phvul.001G266600
gmx00966	Glucosinolate biosynthesis	2	0.177099	Phvul.002G217400/Phvul.002G075200
gmx00290	Valine, leucine and isoleucine biosynthesis	3	0.196423	Phvul.011G134200/Phvul.002G217400/Phvul.001G091600
gmx00943	Isoflavonoid biosynthesis	3	0.196423	Phvul.010G013100/Phvul.010G013000/Phvul.010G012900
gmx00520	Amino sugar and nucleotide sugar metabolism	11	0.210712	Phvul.011G167300/Phvul.011G051500/Phvul.011G044000/Phvul.011G023700/Phvul.009G116700/Phvul.009G116600/Phvul.006G034000/Phvul.005G155800/Phvul.004G101500/Phvul.002G114100/Phvul.001G207400
gmx00071	Fatty acid degradation	6	0.212106	Phvul.L009143/Phvul.L002337/Phvul.008G207900/Phvul.006G189000/Phvul.003G051300/Phvul.003G011600
gmx00280	Valine, leucine and isoleucine degradation	5	0.212704	Phvul.L009143/Phvul.010G078258/Phvul.009G132900/Phvul.003G011600/Phvul.002G217400
gmx00950	Isoquinoline alkaloid biosynthesis	3	0.227825	Phvul.008G073200/Phvul.003G040402/Phvul.001G250600
gmx02010	ABC transporters	4	0.234775	Phvul.006G053800/Phvul.006G052200/novel.968/novel.478
gmx04626	Plant-pathogen interaction	15	0.252833	Phvul.L003544/Phvul.011G068900/Phvul.009G130600/Phvul.008G281300/Phvul.008G235100/Phvul.007G265100/Phvul.006G197500/Phvul.006G197300/Phvul.006G197100/Phvul.006G196900/Phvul.006G080000/Phvul.005G014200/Phvul.002G160700/Phvul.001G095600/novel.858
gmx00010	Glycolysis / Gluconeogenesis	11	0.279423	Phvul.L009143/Phvul.L002337/Phvul.011G023700/Phvul.010G017000/Phvul.009G191100/Phvul.008G207900/Phvul.008G171600/Phvul.008G095400/Phvul.006G145300/Phvul.006G122900/Phvul.001G259000
gmx01210	2-Oxocarboxylic acid metabolism	5	0.291793	Phvul.011G134200/Phvul.006G002000/Phvul.002G217400/Phvul.002G075200/Phvul.001G091600
gmx00062	Fatty acid elongation	3	0.292889	Phvul.L003544/Phvul.011G068900/Phvul.001G257400
gmx00910	Nitrogen metabolism	3	0.342487	Phvul.009G121000/Phvul.008G168000/Phvul.005G133400
gmx00906	Carotenoid biosynthesis	3	0.358997	Phvul.003G047200/Phvul.001G155600/Phvul.001G022100
gmx00564	Glycerophospholipid metabolism	9	0.395815	Phvul.010G088850/Phvul.010G049800/Phvul.008G192000/Phvul.007G212600/Phvul.004G150500/Phvul.002G330400/Phvul.002G178901/Phvul.002G153400/novel.487
gmx00340	Histidine metabolism	2	0.419251	Phvul.L009143/Phvul.002G204900
gmx00600	Sphingolipid metabolism	2	0.439956	Phvul.L002437/Phvul.002G222800
gmx00903	Limonene and pinene degradation	1	0.488746	Phvul.L009143
gmx04146	Peroxisome	6	0.525689	Phvul.007G135400/Phvul.006G178500/Phvul.003G220600/Phvul.003G051300/Phvul.003G011600/Phvul.002G180300
gmx01040	Biosynthesis of unsaturated fatty acids	2	0.536909	Phvul.003G011600/Phvul.001G257400
gmx00073	Cutin, suberine and wax biosynthesis	2	0.554873	Phvul.010G040500/Phvul.003G076900
gmx00561	Glycerolipid metabolism	6	0.565591	Phvul.L009143/Phvul.010G017000/Phvul.008G192000/Phvul.007G212600/Phvul.003G123000/Phvul.002G178901
gmx00770	Pantothenate and CoA biosynthesis	2	0.572338	Phvul.011G134200/Phvul.002G217400
gmx00514	Other types of O-glycan biosynthesis	1	0.599561	Phvul.006G014000
gmx00905	Brassinosteroid biosynthesis	1	0.599561	Phvul.004G041700
gmx00250	Alanine, aspartate and glutamate metabolism	3	0.601407	Phvul.010G078258/Phvul.008G259900/Phvul.003G192100
gmx00310	Lysine degradation	2	0.621718	Phvul.L009143/Phvul.003G126300
gmx00920	Sulfur metabolism	2	0.621718	Phvul.006G192800/Phvul.006G149200
gmx00450	Selenocompound metabolism	1	0.623297	Phvul.006G012501
gmx00565	Ether lipid metabolism	2	0.637172	Phvul.010G088850/Phvul.002G153400
gmx00590	Arachidonic acid metabolism	1	0.645631	Phvul.004G150900
gmx00040	Pentose and glucuronate interconversions	7	0.64798	Phvul.010G079900/Phvul.010G017000/Phvul.007G212000/Phvul.004G175200/Phvul.003G207400/Phvul.001G256900/Phvul.001G180800
gmx01200	Carbon metabolism	16	0.657927	Phvul.L002337/Phvul.011G023700/Phvul.010G087100/Phvul.009G191100/Phvul.008G207900/Phvul.008G171600/Phvul.006G122900/Phvul.004G064800/Phvul.004G014732/Phvul.004G014600/Phvul.003G053900/Phvul.002G313300/Phvul.002G180300/Phvul.001G266600/Phvul.001G259000/novel.715
gmx00053	Ascorbate and aldarate metabolism	3	0.675458	Phvul.L009143/Phvul.006G011600/Phvul.002G306200
gmx04712	Circadian rhythm - plant	3	0.697773	Phvul.010G111200/Phvul.009G259400/Phvul.002G184300
gmx00511	Other glycan degradation	1	0.738983	Phvul.003G264400
gmx00740	Riboflavin metabolism	1	0.738983	Phvul.002G332100
gmx00730	Thiamine metabolism	1	0.754475	Phvul.003G287900
gmx00400	Phenylalanine, tyrosine and tryptophan biosynthesis	2	0.765403	Phvul.002G048100/Phvul.001G250600
gmx03430	Mismatch repair	2	0.765403	Phvul.009G128066/Phvul.007G144100
gmx00410	beta-Alanine metabolism	3	0.775448	Phvul.L009143/Phvul.L001677/Phvul.003G040402
gmx00760	Nicotinate and nicotinamide metabolism	1	0.782762	Phvul.007G208000
gmx00051	Fructose and mannose metabolism	3	0.792101	Phvul.011G023700/Phvul.006G145300/Phvul.001G219800
gmx01230	Biosynthesis of amino acids	12	0.814311	Phvul.011G134200/Phvul.009G191100/Phvul.008G259900/Phvul.008G171600/Phvul.006G002000/Phvul.002G313300/Phvul.002G217400/Phvul.002G048100/Phvul.001G266600/Phvul.001G259000/Phvul.001G250600/Phvul.001G091600
gmx03420	Nucleotide excision repair	3	0.822335	Phvul.010G116000/Phvul.009G128066/Phvul.008G233100
gmx00650	Butanoate metabolism	1	0.84957	Phvul.006G122900
gmx01212	Fatty acid metabolism	3	0.854795	Phvul.003G051300/Phvul.003G011600/Phvul.001G257400
gmx00790	Folate biosynthesis	1	0.858513	Phvul.005G080600
gmx00220	Arginine biosynthesis	1	0.866926	Phvul.006G002000
gmx03030	DNA replication	2	0.883908	Phvul.009G128066/Phvul.001G259300
gmx04136	Autophagy - other	1	0.895876	novel.433
gmx00240	Pyrimidine metabolism	2	0.899691	Phvul.008G137600/Phvul.003G274700
gmx00030	Pentose phosphate pathway	2	0.904493	Phvul.006G145300/Phvul.003G053900
gmx00640	Propanoate metabolism	1	0.93225	Phvul.009G132900
gmx00710	Carbon fixation in photosynthetic organisms	2	0.935854	Phvul.004G064800/Phvul.001G259000
gmx00270	Cysteine and methionine metabolism	4	0.936469	Phvul.010G078258/Phvul.009G129500/Phvul.006G012501/Phvul.002G217400
gmx00061	Fatty acid biosynthesis	1	0.943657	Phvul.003G051300
gmx03022	Basal transcription factors	1	0.953148	Phvul.008G203400
gmx00620	Pyruvate metabolism	3	0.955046	Phvul.L009143/Phvul.006G122900/Phvul.001G091600
gmx00020	Citrate cycle (TCA cycle)	1	0.955943	Phvul.005G043500
gmx03410	Base excision repair	1	0.958572	Phvul.005G179300
gmx00860	Porphyrin and chlorophyll metabolism	1	0.963369	Phvul.008G161000
gmx03008	Ribosome biogenesis in eukaryotes	2	0.971787	Phvul.009G161800/Phvul.003G161100
gmx04141	Protein processing in endoplasmic reticulum	7	0.975869	Phvul.009G152500/Phvul.009G126700/Phvul.009G046500/Phvul.008G281300/Phvul.006G170200/Phvul.006G046000/Phvul.006G033032
gmx03440	Homologous recombination	1	0.97896	Phvul.006G005800
gmx00230	Purine metabolism	2	0.98725	Phvul.007G253800/Phvul.007G145900
gmx03010	Ribosome	12	0.988731	Phvul.010G033200/Phvul.007G230200/Phvul.007G189900/Phvul.006G176980/Phvul.006G080600/Phvul.006G045100/Phvul.006G007380/Phvul.002G159600/Phvul.002G116100/Phvul.002G052200/Phvul.001G188201/Phvul.001G164200
gmx04144	Endocytosis	5	0.989441	Phvul.011G034800/Phvul.010G088850/Phvul.006G170200/Phvul.002G153400/novel.5
gmx03018	RNA degradation	3	0.989691	Phvul.011G097400/Phvul.009G191100/Phvul.006G027200
gmx00195	Photosynthesis	1	0.989969	Phvul.011G094400
gmx00190	Oxidative phosphorylation	3	0.993065	Phvul.004G025700/Phvul.003G159200/Phvul.002G179900
gmx00562	Inositol phosphate metabolism	1	0.993078	Phvul.002G306200
gmx04145	Phagosome	1	0.995226	Phvul.002G179900
gmx04120	Ubiquitin mediated proteolysis	1	0.999346	Phvul.005G069050
gmx03013	RNA transport	2	0.999617	Phvul.006G043900/Phvul.003G161100
gmx03040	Spliceosome	1	0.99999	Phvul.006G170200

## Sheet: Supplementary Table 8
Supplementary Table 8 Weighted gene coexpression network analysis (WGCNA)
Module name	Number of total genes	Number of DEGs
brown	2578	228
turquoise	3681	190
blue	3329	188
green	1974	187
purple	733	155
black	1591	153
greenyellow	616	142
yellow	2311	127
darkorange	155	59
midnightblue	285	27
red	1936	25
pink	1238	20
lightcyan	234	17
lightyellow	208	17
cyan	291	16
salmon	536	15
grey60	215	14
tan	583	13
darkgreen	166	12
darkred	172	11
magenta	751	11
lightgreen	214	10
orange	158	9
skyblue	127	7
steelblue	108	7
royalblue	177	5
violet	97	4
orangered4	81	3
darkgrey	160	2
darkmagenta	95	2
saddlebrown	113	2
sienna3	92	2
darkolivegreen	96	1
lightcyan1	55	1
mediumpurple3	77	1
paleturquoise	107	1
skyblue3	83	1
darkturquoise	162	/
lightsteelblue1	65	/
white	145	/
yellowgreen	84	/
grey	92	/
plum1	82	/
Total	26053	1688

## Sheet: Supplementary Table 9
Supplementary Table 9 KEGG pathway enrichment analysis of 1320 DEGs in three modules related to Xap resistance.
KEGGID	Description	GeneRatio	BgRatio	pvalue	padj	geneID	geneName	keggID	Count
gmx00909	Sesquiterpenoid and triterpenoid biosynthesis	9/208	34/5481	3.15331e-06	0.000299605	Phvul.006G156100.v2.1/Phvul.006G156900.v2.1/Phvul.006G195600.v2.1/Phvul.006G156000.v2.1/Phvul.001G031600.v2.1/Phvul.008G128700.v2.1/Phvul.010G165100.v2.1/Phvul.002G216900.v2.1/Phvul.006G156700.v2.1	Phvul.006G156100/Phvul.006G156900/Phvul.006G195600/Phvul.006G156000/Phvul.001G031600/Phvul.008G128700/Phvul.010G165100/Phvul.002G216900/Phvul.006G156700	gmx:100809670/gmx:100809670/gmx:100789381/gmx:100809670/gmx:100804406/gmx:100037459/gmx:100778398/gmx:100800329/gmx:100809670	9
gmx00900	Terpenoid backbone biosynthesis	12/208	67/5481	6.17742e-06	0.000299605	Phvul.010G023000.v2.1/Phvul.006G044800.v2.1/novel.1143/novel.611/Phvul.006G136300.v2.1/Phvul.002G153600.v2.1/Phvul.008G288400.v2.1/Phvul.009G055300.v2.1/Phvul.006G092900.v2.1/Phvul.007G021200.v2.1/Phvul.003G271800.v2.1/Phvul.008G268200.v2.1	Phvul.010G023000/Phvul.006G044800/-/-/Phvul.006G136300/Phvul.002G153600/Phvul.008G288400/Phvul.009G055300/Phvul.006G092900/Phvul.007G021200/Phvul.003G271800/Phvul.008G268200	gmx:100805316/gmx:100786956/gmx:100500596/gmx:100805842/gmx:100782137/gmx:100782595/gmx:100776777/gmx:100810373/gmx:100820343/gmx:100800990/gmx:100815480/gmx:100170743	12
gmx00960	Tropane, piperidine and pyridine alkaloid biosynthesis	7/208	44/5481	0.00118676	0.038372	Phvul.008G116100.v2.1/Phvul.008G116200.v2.1/Phvul.008G116600.v2.1/Phvul.001G235800.v2.1/Phvul.011G157500.v2.1/Phvul.008G115900.v2.1/Phvul.003G204032.v2.1	Phvul.008G116100/Phvul.008G116200/Phvul.008G116600/Phvul.001G235800/Phvul.011G157500/Phvul.008G115900/Phvul.003G204032	gmx:100786456/gmx:100804946/gmx:100786456/gmx:100791265/gmx:732650/gmx:100804946/gmx:100817454	7
gmx00591	Linoleic acid metabolism	5/208	36/5481	0.0108373	0.212622	novel.1389/Phvul.005G156900.v2.1/Phvul.010G134900.v2.1/Phvul.006G017100.v2.1/Phvul.010G135000.v2.1	-/Phvul.005G156900/Phvul.010G134900/Phvul.006G017100/Phvul.010G135000	gmx:100815550/gmx:100803358/gmx:100127399/gmx:100782277/gmx:100127399	5
gmx00380	Tryptophan metabolism	6/208	50/5481	0.0109599	0.212622	Phvul.006G034800.v2.1/novel.1143/Phvul.008G288400.v2.1/Phvul.002G075200.v2.1/Phvul.004G049500.v2.1/Phvul.004G049600.v2.1	Phvul.006G034800/-/Phvul.008G288400/Phvul.002G075200/Phvul.004G049500/Phvul.004G049600	gmx:100778613/gmx:100500596/gmx:100776777/gmx:100787855/gmx:100790426/gmx:100790426	6
gmx00950	Isoquinoline alkaloid biosynthesis	4/208	28/5481	0.0201848	0.230938	Phvul.008G073200.v2.1/Phvul.002G225600.v2.1/Phvul.011G157500.v2.1/Phvul.003G204032.v2.1	Phvul.008G073200/Phvul.002G225600/Phvul.011G157500/Phvul.003G204032	gmx:100037474/gmx:100798709/gmx:732650/gmx:100817454	4
gmx02010	ABC transporters	5/208	42/5481	0.0203702	0.230938	Phvul.006G052200.v2.1/Phvul.008G276251.v2.1/Phvul.004G100900.v2.1/Phvul.003G283900.v2.1/Phvul.004G170600.v2.1	Phvul.006G052200/Phvul.008G276251/Phvul.004G100900/Phvul.003G283900/Phvul.004G170600	gmx:106794105/gmx:100777836/gmx:100787314/gmx:100809752/gmx:100801088	5
gmx00944	Flavone and flavonol biosynthesis	3/208	16/5481	0.020932	0.230938	Phvul.006G018800.v2.1/Phvul.007G135800.v2.1/Phvul.011G138500.v2.1	Phvul.006G018800/Phvul.007G135800/Phvul.011G138500	gmx:547705/gmx:100819964/gmx:100820538	3
gmx00941	Flavonoid biosynthesis	7/208	74/5481	0.0214273	0.230938	Phvul.006G024700.v2.1/Phvul.002G305200.v2.1/Phvul.002G152700.v2.1/Phvul.006G018800.v2.1/Phvul.001G012800.v2.1/Phvul.006G036600.v2.1/Phvul.005G005500.v2.1	Phvul.006G024700/Phvul.002G305200/Phvul.002G152700/Phvul.006G018800/Phvul.001G012800/Phvul.006G036600/Phvul.005G005500	gmx:100778626/gmx:100780516/gmx:100801148/gmx:547705/gmx:732626/gmx:100802888/gmx:100787088	7
gmx03030	DNA replication	6/208	61/5481	0.0271996	0.250518	Phvul.006G055950.v2.1/novel.629/Phvul.009G128066.v2.1/Phvul.003G116100.v2.1/Phvul.001G143200.v2.1/Phvul.004G144700.v2.1	Phvul.006G055950/-/Phvul.009G128066/Phvul.003G116100/Phvul.001G143200/Phvul.004G144700	gmx:100812003/gmx:100783155/gmx:100798331/gmx:100799441/gmx:100780072/gmx:100784116	6
gmx00650	Butanoate metabolism	4/208	31/5481	0.0284092	0.250518	novel.1143/Phvul.006G122900.v2.1/Phvul.002G153600.v2.1/Phvul.008G288400.v2.1	-/Phvul.006G122900/Phvul.002G153600/Phvul.008G288400	gmx:100500596/gmx:100777882/gmx:100782595/gmx:100776777	4
gmx00561	Glycerolipid metabolism	8/208	102/5481	0.0390625	0.297251	Phvul.010G017300.v2.1/Phvul.010G005100.v2.1/Phvul.010G016800.v2.1/Phvul.010G017000.v2.1/Phvul.006G033100.v2.1/Phvul.010G058401.v2.1/Phvul.003G123000.v2.1/Phvul.008G192000.v2.1	Phvul.010G017300/Phvul.010G005100/Phvul.010G016800/Phvul.010G017000/Phvul.006G033100/Phvul.010G058401/Phvul.003G123000/Phvul.008G192000	gmx:100809492/gmx:100780899/gmx:100801791/gmx:100801791/gmx:100786742/gmx:100789787/gmx:100776407/gmx:100788698	8
gmx00350	Tyrosine metabolism	5/208	50/5481	0.0398378	0.297251	Phvul.L002337.v2.1/Phvul.008G073200.v2.1/Phvul.002G225600.v2.1/Phvul.011G157500.v2.1/Phvul.003G204032.v2.1	Phvul.L002337/Phvul.008G073200/Phvul.002G225600/Phvul.011G157500/Phvul.003G204032	gmx:100817521/gmx:100037474/gmx:100798709/gmx:732650/gmx:100817454	5
gmx00460	Cyanoamino acid metabolism	6/208	73/5481	0.0576245	0.381453	Phvul.005G035500.v2.1/Phvul.005G151300.v2.1/Phvul.003G182400.v2.1/Phvul.003G076800.v2.1/Phvul.005G035300.v2.1/Phvul.008G097600.v2.1	Phvul.005G035500/Phvul.005G151300/Phvul.003G182400/Phvul.003G076800/Phvul.005G035300/Phvul.008G097600	gmx:100800603/gmx:100812431/gmx:100799400/gmx:100810985/gmx:100800603/gmx:100781958	6
gmx03420	Nucleotide excision repair	6/208	74/5481	0.0608184	0.381453	Phvul.006G055950.v2.1/novel.629/Phvul.004G044600.v2.1/Phvul.009G128066.v2.1/Phvul.001G143200.v2.1/Phvul.004G144700.v2.1	Phvul.006G055950/-/Phvul.004G044600/Phvul.009G128066/Phvul.001G143200/Phvul.004G144700	gmx:100812003/gmx:100783155/gmx:100305654/gmx:100798331/gmx:100780072/gmx:100784116	6
gmx00603	Glycosphingolipid biosynthesis - globo and isoglobo series	2/208	11/5481	0.0629201	0.381453	Phvul.010G003100.v2.1/Phvul.010G058401.v2.1	Phvul.010G003100/Phvul.010G058401	gmx:100781975/gmx:100789787	2
gmx00290	Valine, leucine and isoleucine biosynthesis	3/208	26/5481	0.0738106	0.40181	Phvul.001G091600.v2.1/Phvul.002G217400.v2.1/Phvul.001G104033.v2.1	Phvul.001G091600/Phvul.002G217400/Phvul.001G104033	gmx:100797422/gmx:100778723/gmx:100797422	3
gmx00260	Glycine, serine and threonine metabolism	6/208	78/5481	0.0746285	0.40181	Phvul.008G292300.v2.1/novel.95/novel.1336/Phvul.010G082000.v2.1/Phvul.011G131100.v2.1/Phvul.003G204032.v2.1	Phvul.008G292300/-/-/Phvul.010G082000/Phvul.011G131100/Phvul.003G204032	gmx:100789754/gmx:100785909/gmx:100785909/gmx:100785909/gmx:100785909/gmx:100817454	6
gmx00100	Steroid biosynthesis	4/208	43/5481	0.078705	0.40181	Phvul.002G074300.v2.1/Phvul.010G013200.v2.1/Phvul.001G031600.v2.1/Phvul.002G216900.v2.1	Phvul.002G074300/Phvul.010G013200/Phvul.001G031600/Phvul.002G216900	gmx:100816716/gmx:548054/gmx:100804406/gmx:100800329	4
gmx00966	Glucosinolate biosynthesis	2/208	13/5481	0.0849456	0.411986	Phvul.002G075200.v2.1/Phvul.002G217400.v2.1	Phvul.002G075200/Phvul.002G217400	gmx:100787855/gmx:100778723	2
gmx00052	Galactose metabolism	5/208	63/5481	0.0896382	0.414043	Phvul.004G150200.v2.1/Phvul.010G058401.v2.1/Phvul.008G282600.v2.1/Phvul.001G007000.v2.1/novel.1055	Phvul.004G150200/Phvul.010G058401/Phvul.008G282600/Phvul.001G007000/-	gmx:100776238/gmx:100789787/gmx:100785506/gmx:100817266/gmx:100790364	5
gmx00010	Glycolysis / Gluconeogenesis	9/208	151/5481	0.119062	0.51224	Phvul.L002337.v2.1/Phvul.010G017300.v2.1/Phvul.006G048800.v2.1/Phvul.007G222900.v2.1/Phvul.010G016800.v2.1/Phvul.010G017000.v2.1/Phvul.006G122900.v2.1/Phvul.004G150200.v2.1/Phvul.001G007000.v2.1	Phvul.L002337/Phvul.010G017300/Phvul.006G048800/Phvul.007G222900/Phvul.010G016800/Phvul.010G017000/Phvul.006G122900/Phvul.004G150200/Phvul.001G007000	gmx:100817521/gmx:100809492/gmx:100812135/gmx:100815070/gmx:100801791/gmx:100801791/gmx:100777882/gmx:100776238/gmx:100817266	9
gmx00450	Selenocompound metabolism	2/208	16/5481	0.121459	0.51224	Phvul.007G062900.v2.1/Phvul.006G012501.v2.1	Phvul.007G062900/Phvul.006G012501	gmx:100817530/gmx:100781016	2
gmx03410	Base excision repair	4/208	52/5481	0.133607	0.539994	Phvul.006G055950.v2.1/novel.629/Phvul.001G143200.v2.1/Phvul.004G144700.v2.1	Phvul.006G055950/-/Phvul.001G143200/Phvul.004G144700	gmx:100812003/gmx:100783155/gmx:100780072/gmx:100784116	4
gmx00310	Lysine degradation	3/208	35/5481	0.145796	0.550321	novel.1143/Phvul.008G288400.v2.1/Phvul.004G094200.v2.1	-/Phvul.008G288400/Phvul.004G094200	gmx:100500596/gmx:100776777/gmx:100775193	3
gmx00280	Valine, leucine and isoleucine degradation	4/208	54/5481	0.147509	0.550321	novel.1143/Phvul.002G153600.v2.1/Phvul.008G288400.v2.1/Phvul.002G217400.v2.1	-/Phvul.002G153600/Phvul.008G288400/Phvul.002G217400	gmx:100500596/gmx:100782595/gmx:100776777/gmx:100778723	4
gmx00940	Phenylpropanoid biosynthesis	12/208	230/5481	0.162884	0.585176	Phvul.006G024700.v2.1/Phvul.002G305200.v2.1/Phvul.006G024166.v2.1/Phvul.005G035500.v2.1/Phvul.003G164600.v2.1/Phvul.005G151300.v2.1/Phvul.003G076800.v2.1/Phvul.005G035300.v2.1/Phvul.008G097600.v2.1/Phvul.006G036600.v2.1/Phvul.003G259100.v2.1/Phvul.006G130000.v2.1	Phvul.006G024700/Phvul.002G305200/Phvul.006G024166/Phvul.005G035500/Phvul.003G164600/Phvul.005G151300/Phvul.003G076800/Phvul.005G035300/Phvul.008G097600/Phvul.006G036600/Phvul.003G259100/Phvul.006G130000	gmx:100778626/gmx:100780516/gmx:100820326/gmx:100800603/gmx:100816487/gmx:100812431/gmx:100810985/gmx:100800603/gmx:100781958/gmx:100802888/gmx:100807448/gmx:548068	12
gmx00500	Starch and sucrose metabolism	10/208	193/5481	0.196784	0.669262	Phvul.005G035500.v2.1/Phvul.005G151300.v2.1/Phvul.003G076800.v2.1/Phvul.003G150400.v2.1/Phvul.005G035300.v2.1/Phvul.001G007000.v2.1/Phvul.008G097600.v2.1/novel.1055/Phvul.005G002600.v2.1/Phvul.002G220300.v2.1	Phvul.005G035500/Phvul.005G151300/Phvul.003G076800/Phvul.003G150400/Phvul.005G035300/Phvul.001G007000/Phvul.008G097600/-/Phvul.005G002600/Phvul.002G220300	gmx:100800603/gmx:100812431/gmx:100810985/gmx:100810498/gmx:100800603/gmx:100817266/gmx:100781958/gmx:100790364/gmx:100786531/gmx:100811735	10
gmx01210	2-Oxocarboxylic acid metabolism	4/208	61/5481	0.200089	0.669262	Phvul.002G075200.v2.1/Phvul.001G091600.v2.1/Phvul.002G217400.v2.1/Phvul.001G104033.v2.1	Phvul.002G075200/Phvul.001G091600/Phvul.002G217400/Phvul.001G104033	gmx:100787855/gmx:100797422/gmx:100778723/gmx:100797422	4
gmx00620	Pyruvate metabolism	6/208	106/5481	0.21381	0.691318	novel.1143/Phvul.006G122900.v2.1/Phvul.008G288400.v2.1/Phvul.004G103100.v2.1/Phvul.001G091600.v2.1/Phvul.001G104033.v2.1	-/Phvul.006G122900/Phvul.008G288400/Phvul.004G103100/Phvul.001G091600/Phvul.001G104033	gmx:100500596/gmx:100777882/gmx:100776777/gmx:100782567/gmx:100797422/gmx:100797422	6
gmx00945	Stilbenoid, diarylheptanoid and gingerol biosynthesis	3/208	44/5481	0.232689	0.718224	Phvul.006G024700.v2.1/Phvul.002G305200.v2.1/Phvul.006G036600.v2.1	Phvul.006G024700/Phvul.002G305200/Phvul.006G036600	gmx:100778626/gmx:100780516/gmx:100802888	3
gmx00600	Sphingolipid metabolism	2/208	25/5481	0.244896	0.718224	Phvul.L002437.v2.1/Phvul.010G058401.v2.1	Phvul.L002437/Phvul.010G058401	gmx:100793262/gmx:100789787	2
gmx03430	Mismatch repair	3/208	46/5481	0.253183	0.718224	novel.629/Phvul.009G128066.v2.1/Phvul.001G143200.v2.1	-/Phvul.009G128066/Phvul.001G143200	gmx:100783155/gmx:100798331/gmx:100780072	3
gmx00071	Fatty acid degradation	4/208	68/5481	0.257331	0.718224	Phvul.L002337.v2.1/novel.1143/Phvul.008G288400.v2.1/Phvul.003G051300.v2.1	Phvul.L002337/-/Phvul.008G288400/Phvul.003G051300	gmx:100817521/gmx:100500596/gmx:100776777/gmx:100812745	4
gmx00943	Isoflavonoid biosynthesis	2/208	26/5481	0.259153	0.718224	Phvul.010G013100.v2.1/Phvul.010G013000.v2.1	Phvul.010G013100/Phvul.010G013000	gmx:100811727/gmx:100811727	2
gmx00051	Fructose and mannose metabolism	4/208	70/5481	0.274277	0.739024	Phvul.007G222900.v2.1/novel.537/Phvul.001G007000.v2.1/Phvul.001G219800.v2.1	Phvul.007G222900/-/Phvul.001G007000/Phvul.001G219800	gmx:100815070/gmx:100800965/gmx:100817266/gmx:100787923	4
gmx04146	Peroxisome	5/208	98/5481	0.314796	0.806254	Phvul.007G135400.v2.1/Phvul.006G092900.v2.1/Phvul.006G178500.v2.1/Phvul.003G051300.v2.1/Phvul.006G144400.v2.1	Phvul.007G135400/Phvul.006G092900/Phvul.006G178500/Phvul.003G051300/Phvul.006G144400	gmx:547823/gmx:100820343/gmx:100814219/gmx:100812745/gmx:100809582	5
gmx03060	Protein export	3/208	52/5481	0.315852	0.806254	Phvul.006G062100.v2.1/Phvul.001G096700.v2.1/Phvul.002G282000.v2.1	Phvul.006G062100/Phvul.001G096700/Phvul.002G282000	gmx:100784481/gmx:100306121/gmx:100816486	3
gmx00261	Monobactam biosynthesis	1/208	11/5481	0.346861	0.862706	Phvul.007G062900.v2.1	Phvul.007G062900	gmx:100817530	1
gmx04122	Sulfur relay system	1/208	12/5481	0.371697	0.880393	novel.1460	-	gmx:100798053	1
gmx00130	Ubiquinone and other terpenoid-quinone biosynthesis	3/208	58/5481	0.378828	0.880393	Phvul.002G027100.v2.1/Phvul.011G157500.v2.1/Phvul.002G275600.v2.1	Phvul.002G027100/Phvul.011G157500/Phvul.002G275600	gmx:100807532/gmx:732650/gmx:100795521	3
gmx00920	Sulfur metabolism	2/208	35/5481	0.385697	0.880393	Phvul.007G062900.v2.1/novel.1460	Phvul.007G062900/-	gmx:100817530/gmx:100798053	2
gmx04626	Plant-pathogen interaction	9/208	209/5481	0.397359	0.880393	Phvul.006G006700.v2.1/Phvul.006G052400.v2.1/Phvul.006G052500.v2.1/Phvul.006G052300.v2.1/Phvul.004G076400.v2.1/Phvul.006G080000.v2.1/Phvul.009G224100.v2.1/Phvul.008G281300.v2.1/Phvul.006G051500.v2.1	Phvul.006G006700/Phvul.006G052400/Phvul.006G052500/Phvul.006G052300/Phvul.004G076400/Phvul.006G080000/Phvul.009G224100/Phvul.008G281300/Phvul.006G051500	gmx:100777781/gmx:100809266/gmx:100806153/gmx:100806606/gmx:100793700/gmx:100794593/gmx:100805697/gmx:100807416/gmx:100799057	9
gmx00564	Glycerophospholipid metabolism	6/208	134/5481	0.399353	0.880393	Phvul.005G057920.v2.1/Phvul.007G005600.v2.1/novel.1440/Phvul.006G033100.v2.1/Phvul.008G192000.v2.1/Phvul.010G049800.v2.1	Phvul.005G057920/Phvul.007G005600/-/Phvul.006G033100/Phvul.008G192000/Phvul.010G049800	gmx:100820364/gmx:100784881/gmx:100778145/gmx:100786742/gmx:100788698/gmx:100788424	6
gmx00360	Phenylalanine metabolism	2/208	38/5481	0.426001	0.907581	Phvul.011G157500.v2.1/Phvul.003G204032.v2.1	Phvul.011G157500/Phvul.003G204032	gmx:732650/gmx:100817454	2
gmx03440	Homologous recombination	3/208	63/5481	0.430399	0.907581	Phvul.001G266800.v2.1/Phvul.001G143200.v2.1/Phvul.009G154850.v2.1	Phvul.001G266800/Phvul.001G143200/Phvul.009G154850	gmx:100818545/gmx:100780072/gmx:100818971	3
gmx00514	Other types of O-glycan biosynthesis	1/208	15/5481	0.440705	0.909541	Phvul.006G014000.v2.1	Phvul.006G014000	gmx:100786003	1
gmx00592	alpha-Linolenic acid metabolism	3/208	69/5481	0.490133	0.966458	Phvul.006G017100.v2.1/Phvul.002G043000.v2.1/Phvul.010G049800.v2.1	Phvul.006G017100/Phvul.002G043000/Phvul.010G049800	gmx:100782277/gmx:100803381/gmx:100788424	3
gmx00270	Cysteine and methionine metabolism	5/208	122/5481	0.49589	0.966458	Phvul.011G157500.v2.1/Phvul.009G054800.v2.1/Phvul.006G012501.v2.1/Phvul.002G217400.v2.1/novel.1460	Phvul.011G157500/Phvul.009G054800/Phvul.006G012501/Phvul.002G217400/-	gmx:732650/gmx:100815244/gmx:100781016/gmx:100778723/gmx:100798053	5
gmx00640	Propanoate metabolism	2/208	44/5481	0.502199	0.966458	novel.1143/Phvul.008G288400.v2.1	-/Phvul.008G288400	gmx:100500596/gmx:100776777	2
gmx00400	Phenylalanine, tyrosine and tryptophan biosynthesis	2/208	46/5481	0.526127	0.966458	Phvul.011G157500.v2.1/Phvul.006G149600.v2.1	Phvul.011G157500/Phvul.006G149600	gmx:732650/gmx:100784846	2
gmx00710	Carbon fixation in photosynthetic organisms	3/208	73/5481	0.528226	0.966458	Phvul.007G222900.v2.1/Phvul.006G122300.v2.1/Phvul.004G103100.v2.1	Phvul.007G222900/Phvul.006G122300/Phvul.004G103100	gmx:100815070/gmx:100783936/gmx:100782567	3
gmx00510	N-Glycan biosynthesis	2/208	47/5481	0.537798	0.966458	Phvul.004G005100.v2.1/Phvul.003G140700.v2.1	Phvul.004G005100/Phvul.003G140700	gmx:100811451/gmx:100816571	2
gmx00480	Glutathione metabolism	4/208	101/5481	0.538028	0.966458	Phvul.006G087500.v2.1/Phvul.008G113700.v2.1/Phvul.009G054800.v2.1/novel.856	Phvul.006G087500/Phvul.008G113700/Phvul.009G054800/-	gmx:100812502/gmx:100500052/gmx:100815244/gmx:100500361	4
gmx03022	Basal transcription factors	2/208	50/5481	0.571614	0.969123	Phvul.008G161300.v2.1/Phvul.004G044600.v2.1	Phvul.008G161300/Phvul.004G044600	gmx:100809339/gmx:100305654	2
gmx00511	Other glycan degradation	1/208	22/5481	0.573782	0.969123	novel.1231	-	gmx:100810387	1
gmx00740	Riboflavin metabolism	1/208	22/5481	0.573782	0.969123	Phvul.002G332000.v2.1	Phvul.002G332000	gmx:100817359	1
gmx01212	Fatty acid metabolism	3/208	79/5481	0.582287	0.969123	novel.1143/Phvul.008G288400.v2.1/Phvul.003G051300.v2.1	-/Phvul.008G288400/Phvul.003G051300	gmx:100500596/gmx:100776777/gmx:100812745	3
gmx00630	Glyoxylate and dicarboxylate metabolism	3/208	82/5481	0.607813	0.969123	novel.1143/Phvul.006G122900.v2.1/Phvul.008G288400.v2.1	-/Phvul.006G122900/Phvul.008G288400	gmx:100500596/gmx:100777882/gmx:100776777	3
gmx00860	Porphyrin and chlorophyll metabolism	2/208	54/5481	0.613868	0.969123	Phvul.008G289900.v2.1/Phvul.008G280300.v2.1	Phvul.008G289900/Phvul.008G280300	gmx:100818277/gmx:100777640	2
gmx00760	Nicotinate and nicotinamide metabolism	1/208	25/5481	0.620677	0.969123	Phvul.002G328900.v2.1	Phvul.002G328900	gmx:100804904	1
gmx03050	Proteasome	2/208	55/5481	0.623923	0.969123	Phvul.011G155200.v2.1/Phvul.006G149300.v2.1	Phvul.011G155200/Phvul.006G149300	gmx:100803124/gmx:100811536	2
gmx00563	Glycosylphosphatidylinositol (GPI)-anchor biosynthesis	1/208	27/5481	0.649051	0.969123	Phvul.010G020500.v2.1	Phvul.010G020500	gmx:100794356	1
gmx00053	Ascorbate and aldarate metabolism	2/208	58/5481	0.652876	0.969123	Phvul.006G011700.v2.1/Phvul.010G118400.v2.1	Phvul.006G011700/Phvul.010G118400	gmx:100776011/gmx:100790483	2
gmx04712	Circadian rhythm - plant	2/208	60/5481	0.671179	0.969123	Phvul.009G185500.v2.1/Phvul.010G018200.v2.1	Phvul.009G185500/Phvul.010G018200	gmx:100799728/gmx:778143	2
gmx00904	Diterpenoid biosynthesis	1/208	30/5481	0.687698	0.969123	Phvul.002G049000.v2.1	Phvul.002G049000	gmx:100793548	1
gmx00770	Pantothenate and CoA biosynthesis	1/208	32/5481	0.711079	0.969123	Phvul.002G217400.v2.1	Phvul.002G217400	gmx:100778723	1
gmx00030	Pentose phosphate pathway	2/208	65/5481	0.713533	0.969123	Phvul.007G222900.v2.1/Phvul.006G122300.v2.1	Phvul.007G222900/Phvul.006G122300	gmx:100815070/gmx:100783936	2
gmx00513	Various types of N-glycan biosynthesis	1/208	33/5481	0.722108	0.969123	Phvul.003G140700.v2.1	Phvul.003G140700	gmx:100816571	1
gmx00040	Pentose and glucuronate interconversions	4/208	129/5481	0.728625	0.969123	Phvul.010G017300.v2.1/Phvul.010G016800.v2.1/Phvul.010G017000.v2.1/Phvul.001G256800.v2.1	Phvul.010G017300/Phvul.010G016800/Phvul.010G017000/Phvul.001G256800	gmx:100809492/gmx:100801791/gmx:100801791/gmx:100803068	4
gmx03018	RNA degradation	4/208	137/5481	0.770865	0.969123	Phvul.006G027200.v2.1/novel.841/Phvul.006G082600.v2.1/novel.763	Phvul.006G027200/-/Phvul.006G082600/-	gmx:100782189/gmx:100815140/gmx:100797777/gmx:100788032	4
gmx00908	Zeatin biosynthesis	1/208	39/5481	0.780015	0.969123	Phvul.008G103900.v2.1	Phvul.008G103900	gmx:100788235	1
gmx03010	Ribosome	11/208	349/5481	0.782399	0.969123	Phvul.001G235900.v2.1/Phvul.L003837.v2.1/Phvul.010G033200.v2.1/Phvul.006G051300.v2.1/Phvul.006G060600.v2.1/Phvul.006G034600.v2.1/Phvul.010G007100.v2.1/Phvul.002G065200.v2.1/Phvul.002G065000.v2.1/Phvul.002G246200.v2.1/Phvul.006G045100.v2.1	Phvul.001G235900/Phvul.L003837/Phvul.010G033200/Phvul.006G051300/Phvul.006G060600/Phvul.006G034600/Phvul.010G007100/Phvul.002G065200/Phvul.002G065000/Phvul.002G246200/Phvul.006G045100	gmx:100809899/gmx:100305587/gmx:100500063/gmx:100803006/gmx:100784140/gmx:100818301/gmx:100799712/gmx:100784307/gmx:100784307/gmx:100500063/gmx:100779362	11
gmx04070	Phosphatidylinositol signaling system	2/208	77/5481	0.79683	0.969123	Phvul.004G076400.v2.1/Phvul.008G097750.v2.1	Phvul.004G076400/Phvul.008G097750	gmx:100793700/gmx:100784981	2
gmx00562	Inositol phosphate metabolism	2/208	81/5481	0.819441	0.969123	Phvul.006G048800.v2.1/Phvul.008G097750.v2.1	Phvul.006G048800/Phvul.008G097750	gmx:100812135/gmx:100784981	2
gmx03015	mRNA surveillance pathway	3/208	118/5481	0.832377	0.969123	Phvul.010G077790.v2.1/Phvul.001G186700.v2.1/Phvul.006G057100.v2.1	Phvul.010G077790/Phvul.001G186700/Phvul.006G057100	gmx:100800939/gmx:100788958/gmx:100811056	3
gmx04130	SNARE interactions in vesicular transport	1/208	46/5481	0.832562	0.969123	Phvul.006G133300.v2.1	Phvul.006G133300	gmx:100795925	1
gmx04120	Ubiquitin mediated proteolysis	3/208	119/5481	0.836626	0.969123	Phvul.002G065200.v2.1/Phvul.002G065000.v2.1/Phvul.001G233800.v2.1	Phvul.002G065200/Phvul.002G065000/Phvul.001G233800	gmx:100784307/gmx:100784307/gmx:100785428	3
gmx00061	Fatty acid biosynthesis	1/208	47/5481	0.83897	0.969123	Phvul.003G051300.v2.1	Phvul.003G051300	gmx:100812745	1
gmx01230	Biosynthesis of amino acids	7/208	250/5481	0.845383	0.969123	Phvul.008G292300.v2.1/Phvul.007G222900.v2.1/Phvul.006G122300.v2.1/Phvul.001G091600.v2.1/Phvul.002G217400.v2.1/Phvul.001G104033.v2.1/Phvul.006G149600.v2.1	Phvul.008G292300/Phvul.007G222900/Phvul.006G122300/Phvul.001G091600/Phvul.002G217400/Phvul.001G104033/Phvul.006G149600	gmx:100789754/gmx:100815070/gmx:100783936/gmx:100797422/gmx:100778723/gmx:100797422/gmx:100784846	7
gmx04145	Phagosome	2/208	87/5481	0.849157	0.969123	Phvul.010G006400.v2.1/Phvul.002G313600.v2.1	Phvul.010G006400/Phvul.002G313600	gmx:100816898/gmx:100782628	2
gmx00020	Citrate cycle (TCA cycle)	1/208	51/5481	0.862252	0.969123	Phvul.005G043500.v2.1	Phvul.005G043500	gmx:100817228	1
gmx00250	Alanine, aspartate and glutamate metabolism	1/208	52/5481	0.867528	0.969123	Phvul.003G182400.v2.1	Phvul.003G182400	gmx:100799400	1
gmx01200	Carbon metabolism	8/208	291/5481	0.871373	0.969123	Phvul.L002337.v2.1/Phvul.007G222900.v2.1/novel.1143/Phvul.006G122900.v2.1/Phvul.008G288400.v2.1/Phvul.006G122300.v2.1/Phvul.004G103100.v2.1/Phvul.001G007000.v2.1	Phvul.L002337/Phvul.007G222900/-/Phvul.006G122900/Phvul.008G288400/Phvul.006G122300/Phvul.004G103100/Phvul.001G007000	gmx:100817521/gmx:100815070/gmx:100500596/gmx:100777882/gmx:100776777/gmx:100783936/gmx:100782567/gmx:100817266	8
gmx03013	RNA transport	4/208	167/5481	0.885047	0.969123	Phvul.008G129000.v2.1/Phvul.005G069700.v2.1/Phvul.006G178100.v2.1/Phvul.007G004100.v2.1	Phvul.008G129000/Phvul.005G069700/Phvul.006G178100/Phvul.007G004100	gmx:100305708/gmx:100786534/gmx:100783192/gmx:100809164	4
gmx00970	Aminoacyl-tRNA biosynthesis	1/208	57/5481	0.891042	0.969123	Phvul.007G091500.v2.1	Phvul.007G091500	gmx:100804709	1
gmx00330	Arginine and proline metabolism	1/208	61/5481	0.906822	0.969123	Phvul.009G054800.v2.1	Phvul.009G054800	gmx:100815244	1
gmx00520	Amino sugar and nucleotide sugar metabolism	3/208	141/5481	0.909176	0.969123	Phvul.006G034000.v2.1/Phvul.001G007000.v2.1/Phvul.001G207400.v2.1	Phvul.006G034000/Phvul.001G007000/Phvul.001G207400	gmx:100810341/gmx:100817266/gmx:100782935	3
gmx00230	Purine metabolism	2/208	104/5481	0.910812	0.969123	Phvul.007G062900.v2.1/Phvul.007G234300.v2.1	Phvul.007G062900/Phvul.007G234300	gmx:100817530/gmx:100037445	2
gmx00240	Pyrimidine metabolism	1/208	64/5481	0.917145	0.969123	Phvul.003G274700.v2.1	Phvul.003G274700	gmx:100819563	1
gmx00190	Oxidative phosphorylation	3/208	145/5481	0.91871	0.969123	Phvul.009G260800.v2.1/Phvul.002G003400.v2.1/Phvul.005G180700.v2.1	Phvul.009G260800/Phvul.002G003400/Phvul.005G180700	gmx:100795836/gmx:102665439/gmx:100782329	3
gmx04075	Plant hormone signal transduction	8/208	319/5481	0.925212	0.969123	Phvul.008G291100.v2.1/Phvul.005G124100.v2.1/Phvul.006G102100.v2.1/Phvul.003G021000.v2.1/Phvul.008G118400.v2.1/Phvul.003G129200.v2.1/Phvul.003G028800.v2.1/Phvul.001G156600.v2.1	Phvul.008G291100/Phvul.005G124100/Phvul.006G102100/Phvul.003G021000/Phvul.008G118400/Phvul.003G129200/Phvul.003G028800/Phvul.001G156600	gmx:100808907/gmx:100775461/gmx:100796888/gmx:100799314/gmx:100799088/gmx:100802800/gmx:100777181/gmx:547965	8
gmx00410	beta-Alanine metabolism	1/208	68/5481	0.929159	0.969123	Phvul.003G204032.v2.1	Phvul.003G204032	gmx:100817454	1
gmx04141	Protein processing in endoplasmic reticulum	4/208	216/5481	0.967877	0.998766	Phvul.006G062100.v2.1/Phvul.002G101100.v2.1/Phvul.003G140700.v2.1/Phvul.008G281300.v2.1	Phvul.006G062100/Phvul.002G101100/Phvul.003G140700/Phvul.008G281300	gmx:100784481/gmx:100807083/gmx:100816571/gmx:100807416	4
gmx04016	MAPK signaling pathway - plant	2/208	174/5481	0.991357	0.99934	Phvul.004G076400.v2.1/Phvul.009G224100.v2.1	Phvul.004G076400/Phvul.009G224100	gmx:100793700/gmx:100805697	2
gmx04144	Endocytosis	2/208	189/5481	0.994888	0.99934	Phvul.002G313600.v2.1/Phvul.001G235400.v2.1	Phvul.002G313600/Phvul.001G235400	gmx:100782628/gmx:100802024	2
gmx03040	Spliceosome	1/208	186/5481	0.99934	0.99934	Phvul.007G199400.v2.1	Phvul.007G199400	gmx:100794094	1

## Sheet: Supplementary Table 10
Supplementary Table 10 GO enrichment analysis of 139 DEGs related to common bacterial blight resistance.
Category	GOID	Count	Description	pvalue	geneName
BP	GO:0006952	21	defense response	1.20018e-22	Phvul.001G215800/Phvul.001G223400/Phvul.002G209500/Phvul.003G109200/Phvul.003G109600/Phvul.003G109602/Phvul.003G109800/Phvul.005G021700/Phvul.005G058600/Phvul.005G136700/Phvul.005G136800/Phvul.006G102300/Phvul.007G211600/Phvul.008G225500/Phvul.009G252300/Phvul.010G034400/Phvul.011G019300/Phvul.011G182500/Phvul.011G183700/Phvul.011G183832/Phvul.011G183900
BP	GO:0006950	33	response to stress	4.44623e-21	Phvul.001G215800/Phvul.001G223400/Phvul.002G209500/Phvul.003G109200/Phvul.003G109600/Phvul.003G109602/Phvul.003G109800/Phvul.004G090800/Phvul.004G123100/Phvul.004G132000/Phvul.005G021700/Phvul.005G058600/Phvul.005G136700/Phvul.005G136800/Phvul.006G102300/Phvul.006G129200/Phvul.006G129500/Phvul.006G129700/Phvul.006G129800/Phvul.006G129900/Phvul.006G130000/Phvul.006G209100/Phvul.007G211600/Phvul.00…
BP	GO:0009607	17	response to biotic stimulus	1.10116e-19	Phvul.001G215800/Phvul.001G223400/Phvul.002G209500/Phvul.003G109200/Phvul.003G109600/Phvul.003G109602/Phvul.003G109800/Phvul.005G021700/Phvul.005G058600/Phvul.006G102300/Phvul.007G211600/Phvul.009G252300/Phvul.011G019300/Phvul.011G182500/Phvul.011G183700/Phvul.011G183832/Phvul.011G183900
BP	GO:0006979	12	response to oxidative stress	1.35694e-08	Phvul.004G090800/Phvul.004G123100/Phvul.004G132000/Phvul.006G129200/Phvul.006G129500/Phvul.006G129700/Phvul.006G129800/Phvul.006G129900/Phvul.006G130000/Phvul.006G209100/Phvul.008G086800/Phvul.008G249500
BP	GO:0009605	4	response to external stimulus	4.01562e-05	Phvul.001G215800/Phvul.001G223400/Phvul.006G102300/Phvul.007G211600
BP	GO:0007165	14	signal transduction	8.84955e-05	-/Phvul.002G098200/Phvul.003G010900/Phvul.003G161100/Phvul.004G139700/Phvul.005G099300/Phvul.010G024250/Phvul.010G026000/Phvul.010G027166/Phvul.010G027900/Phvul.010G029100/Phvul.010G054300/Phvul.010G054400/Phvul.010G132200
BP	GO:0023052	14	signaling	8.84955e-05	-/Phvul.002G098200/Phvul.003G010900/Phvul.003G161100/Phvul.004G139700/Phvul.005G099300/Phvul.010G024250/Phvul.010G026000/Phvul.010G027166/Phvul.010G027900/Phvul.010G029100/Phvul.010G054300/Phvul.010G054400/Phvul.010G132200
BP	GO:0007154	15	cell communication	0.000176154	-/Phvul.002G098200/Phvul.003G010900/Phvul.003G161100/Phvul.004G139700/Phvul.005G099300/Phvul.010G024250/Phvul.010G026000/Phvul.010G027166/Phvul.010G027900/Phvul.010G029100/Phvul.010G054300/Phvul.010G054400/Phvul.010G132200/Phvul.011G152100
BP	GO:0051716	14	cellular response to stimulus	0.000805679	-/Phvul.002G098200/Phvul.003G010900/Phvul.003G161100/Phvul.004G139700/Phvul.005G099300/Phvul.010G024250/Phvul.010G026000/Phvul.010G027166/Phvul.010G027900/Phvul.010G029100/Phvul.010G054300/Phvul.010G054400/Phvul.010G132200
BP	GO:0048583	3	regulation of response to stimulus	0.00142324	Phvul.001G215800/Phvul.001G223400/Phvul.007G211600
BP	GO:0051704	5	multi-organism process	0.0049206	Phvul.001G215800/Phvul.001G223400/Phvul.006G102300/Phvul.007G211600/Phvul.011G152100
BP	GO:0007186	1	G-protein coupled receptor signaling pathway	0.21616	Phvul.003G010900
BP	GO:0007264	2	small GTPase mediated signal transduction	0.285053	Phvul.003G161100/Phvul.005G099300
BP	GO:0009733	1	response to auxin	0.554975	Phvul.002G284700
BP	GO:0008037	1	cell recognition	0.560678	Phvul.011G152100
BP	GO:0009856	1	pollination	0.560678	Phvul.011G152100
BP	GO:0009875	1	pollen-pistil interaction	0.560678	Phvul.011G152100
BP	GO:0044706	1	multi-multicellular organism process	0.560678	Phvul.011G152100
BP	GO:0048544	1	recognition of pollen	0.560678	Phvul.011G152100
BP	GO:0000003	1	reproduction	0.577358	Phvul.011G152100
BP	GO:0022414	1	reproductive process	0.577358	Phvul.011G152100
BP	GO:0035556	2	intracellular signal transduction	0.604449	Phvul.003G161100/Phvul.005G099300
BP	GO:0032501	1	multicellular organismal process	0.68193	Phvul.011G152100
BP	GO:0009719	1	response to endogenous stimulus	0.686019	Phvul.002G284700
BP	GO:0009725	1	response to hormone	0.686019	Phvul.002G284700
BP	GO:0010033	1	response to organic substance	0.686019	Phvul.002G284700
BP	GO:0006073	1	cellular glucan metabolic process	0.705694	Phvul.003G147700
BP	GO:0044042	1	glucan metabolic process	0.705694	Phvul.003G147700
BP	GO:0044264	1	cellular polysaccharide metabolic process	0.705694	Phvul.003G147700
BP	GO:0005976	1	polysaccharide metabolic process	0.734663	Phvul.003G147700
BP	GO:0044262	1	cellular carbohydrate metabolic process	0.840112	Phvul.003G147700
BP	GO:0042221	1	response to chemical	0.868496	Phvul.002G284700
CC	GO:0048046	1	apoplast	0.102193	Phvul.003G147700
CC	GO:0005576	1	extracellular region	0.138022	Phvul.003G147700
CC	GO:0005618	1	cell wall	0.305876	Phvul.003G147700
CC	GO:0030312	1	external encapsulating structure	0.305876	Phvul.003G147700
CC	GO:0071944	1	cell periphery	0.429725	Phvul.003G147700
MF	GO:0020037	48	heme binding	3.81224e-48	Phvul.001G022100/Phvul.001G139600/Phvul.002G025000/Phvul.002G226700/Phvul.002G263700/Phvul.003G010700/Phvul.003G076900/Phvul.003G214375/Phvul.003G256500/Phvul.004G005800/Phvul.004G021500/Phvul.004G021800/Phvul.004G021900/Phvul.004G022000/Phvul.004G041700/Phvul.004G090800/Phvul.004G123100/Phvul.004G132000/Phvul.005G002400/Phvul.005G053400/Phvul.006G054100/Phvul.006G054300/Phvul.006G054850/Phvul.00…
MF	GO:0046906	48	tetrapyrrole binding	5.53927e-48	Phvul.001G022100/Phvul.001G139600/Phvul.002G025000/Phvul.002G226700/Phvul.002G263700/Phvul.003G010700/Phvul.003G076900/Phvul.003G214375/Phvul.003G256500/Phvul.004G005800/Phvul.004G021500/Phvul.004G021800/Phvul.004G021900/Phvul.004G022000/Phvul.004G041700/Phvul.004G090800/Phvul.004G123100/Phvul.004G132000/Phvul.005G002400/Phvul.005G053400/Phvul.006G054100/Phvul.006G054300/Phvul.006G054850/Phvul.00…
MF	GO:0005506	36	iron ion binding	2.65734e-34	Phvul.001G022100/Phvul.001G139600/Phvul.002G025000/Phvul.002G226700/Phvul.002G263700/Phvul.003G010700/Phvul.003G076900/Phvul.003G214375/Phvul.003G256500/Phvul.004G005800/Phvul.004G021500/Phvul.004G021800/Phvul.004G021900/Phvul.004G022000/Phvul.004G041700/Phvul.005G002400/Phvul.005G053400/Phvul.006G054100/Phvul.006G054300/Phvul.006G054850/Phvul.006G054900/Phvul.007G106300/Phvul.008G128700/Phvul.00…
MF	GO:0016705	36	oxidoreductase activity, acting on paired donors, with incorporation or reduction of molecular oxygen	4.72926e-34	Phvul.001G022100/Phvul.001G139600/Phvul.002G025000/Phvul.002G226700/Phvul.002G263700/Phvul.003G010700/Phvul.003G076900/Phvul.003G214375/Phvul.003G256500/Phvul.004G005800/Phvul.004G021500/Phvul.004G021800/Phvul.004G021900/Phvul.004G022000/Phvul.004G041700/Phvul.005G002400/Phvul.005G053400/Phvul.006G054100/Phvul.006G054300/Phvul.006G054850/Phvul.006G054900/Phvul.007G106300/Phvul.008G128700/Phvul.00…
MF	GO:0004601	12	peroxidase activity	5.67887e-11	Phvul.004G090800/Phvul.004G123100/Phvul.004G132000/Phvul.006G129200/Phvul.006G129500/Phvul.006G129700/Phvul.006G129800/Phvul.006G129900/Phvul.006G130000/Phvul.006G209100/Phvul.008G086800/Phvul.008G249500
MF	GO:0016684	12	oxidoreductase activity, acting on peroxide as acceptor	7.57408e-11	Phvul.004G090800/Phvul.004G123100/Phvul.004G132000/Phvul.006G129200/Phvul.006G129500/Phvul.006G129700/Phvul.006G129800/Phvul.006G129900/Phvul.006G130000/Phvul.006G209100/Phvul.008G086800/Phvul.008G249500
MF	GO:0016209	12	antioxidant activity	1.31748e-10	Phvul.004G090800/Phvul.004G123100/Phvul.004G132000/Phvul.006G129200/Phvul.006G129500/Phvul.006G129700/Phvul.006G129800/Phvul.006G129900/Phvul.006G130000/Phvul.006G209100/Phvul.008G086800/Phvul.008G249500
MF	GO:0043531	10	ADP binding	0.000116815	Phvul.002G098200/Phvul.004G139700/Phvul.005G014200/Phvul.010G024250/Phvul.010G026000/Phvul.010G027166/Phvul.010G027900/Phvul.010G029100/Phvul.010G054400/Phvul.010G132200
MF	GO:0046983	7	protein dimerization activity	0.0261771	Phvul.008G160400/Phvul.007G171333/Phvul.006G198400/Phvul.010G158400/Phvul.010G158200/Phvul.010G043400/Phvul.009G037300
MF	GO:0008171	2	O-methyltransferase activity	0.0527468	Phvul.002G305200/Phvul.003G242451
MF	GO:0016655	1	oxidoreductase activity, acting on NAD(P)H, quinone or similar compound as acceptor	0.0688983	Phvul.006G044500
MF	GO:0044877	1	protein-containing complex binding	0.126878	Phvul.003G010900
MF	GO:0019001	3	guanyl nucleotide binding	0.159955	Phvul.003G010900/Phvul.003G161100/Phvul.005G099300
MF	GO:0016651	1	oxidoreductase activity, acting on NAD(P)H	0.16949	Phvul.006G044500
MF	GO:0016762	1	xyloglucan:xyloglucosyl transferase activity	0.204372	Phvul.003G147700
MF	GO:0003924	1	GTPase activity	0.295522	Phvul.003G010900
MF	GO:0043565	3	sequence-specific DNA binding	0.301342	Phvul.009G026900/Phvul.001G173700/Phvul.001G154700
MF	GO:0004871	1	signal transducer activity	0.32516	Phvul.003G010900
MF	GO:0001883	2	purine nucleoside binding	0.382343	Phvul.003G161100/Phvul.005G099300
MF	GO:0005525	2	GTP binding	0.382343	Phvul.003G161100/Phvul.005G099300
MF	GO:0032549	2	ribonucleoside binding	0.382343	Phvul.003G161100/Phvul.005G099300
MF	GO:0032550	2	purine ribonucleoside binding	0.382343	Phvul.003G161100/Phvul.005G099300
MF	GO:0032561	2	guanyl ribonucleotide binding	0.382343	Phvul.003G161100/Phvul.005G099300
MF	GO:0001882	2	nucleoside binding	0.384875	Phvul.003G161100/Phvul.005G099300
MF	GO:0008168	2	methyltransferase activity	0.498022	Phvul.002G305200/Phvul.003G242451
MF	GO:0016741	2	transferase activity, transferring one-carbon groups	0.515966	Phvul.002G305200/Phvul.003G242451
MF	GO:0046527	1	glucosyltransferase activity	0.518391	Phvul.003G147700
MF	GO:0009055	1	electron transfer activity	0.622955	Phvul.006G044500
MF	GO:0005509	1	calcium ion binding	0.713406	Phvul.007G265100
MF	GO:0017111	1	nucleoside-triphosphatase activity	0.917398	Phvul.003G010900
MF	GO:0016462	1	pyrophosphatase activity	0.922667	Phvul.003G010900
MF	GO:0016818	1	hydrolase activity, acting on acid anhydrides, in phosphorus-containing anhydrides	0.927071	Phvul.003G010900
MF	GO:0016817	1	hydrolase activity, acting on acid anhydrides	0.928133	Phvul.003G010900
MF	GO:0016758	1	transferase activity, transferring hexosyl groups	0.937025	Phvul.003G147700
MF	GO:0004553	1	hydrolase activity, hydrolyzing O-glycosyl compounds	0.939295	Phvul.003G147700
MF	GO:0016798	1	hydrolase activity, acting on glycosyl bonds	0.946425	Phvul.003G147700
MF	GO:0016757	1	transferase activity, transferring glycosyl groups	0.962385	Phvul.003G147700

[truncated: 2 more sheets: Supplementary Table 11, Supplementary Table 12]
